# Supplementary material for: Indigenous oyster fisheries persisted for millennia and should inform future management
Source: Nat Commun. 2022 May 3;13:2383. doi: 10.1038/s41467-022-29818-z (PMC9065011; doi:10.1038/s41467-022-29818-z)
Supplement: Supplementary file 2 — Supplementary Data 1 [file 41467_2022_29818_MOESM2_ESM.xlsx]

## Sheet: Main Database
Region	Area	Site	Age range (before present)	Dating method	Site Type (Midden, habitation, ritual, etc.)	% Oyster of total Shellfish by MNI	% Oyster of total shellfish by Weight	Reference
Southeast Queensland	Great Sandy Strait, Queensland	Booral Shell Mound Square A	732-3235	Radiocarbon	Shell mound, part of larger complex with five other mounds	77.85		1,2
Southeast Queensland	Great Sandy Strait, Queensland	Booral Shell Mound Square B	732-3235	Radiocarbon	Shell mound, part of larger complex with five other mounds	56.48	88.98	2
Southeast Queensland	Tin Can Inlet, Queensland	Tin Can Inlet Midden Site 62, Square B	0–291	Radiocarbon	Shell midden	82.23		3
Southeast Queensland	Tin Can Inlet, Queensland	Tin Can Inlet Midden Site 62, Square C	0–291	Radiocarbon	Shell midden	78.02	50.87	2,4
Southeast Queensland	Tin Can Inlet, Queensland	Tin Can Inlet Midden Site 75b, Square A	147–479	Radiocarbon	Shell midden	66.45		3
Southeast Queensland	Tin Can Inlet, Queensland	Tin Can Inlet Midden Site 75b, Square B	147–479	Radiocarbon	Shell midden	45.69	43.6	2,4
Southeast Queensland	Bribie Island, Queensland	Bribie Island Site 9	0-3646	Radiocarbon	Shell midden	21.98	14.11	2
Southeast Queensland	Bribie Island, Queensland	White Patch Site 3	282-727	Radiocarbon	Shell midden	22.87	16.57	2,5
Southeast Queensland	Sandstone Point, Queensland	SSP1	442-689	Radiocarbon	Shell midden series across three dune ridges	68.43		6
Southeast Queensland	Sandstone Point, Queensland	SSP2-B	903-1279	Radiocarbon	Shell midden series across three dune ridges	38.44		7
Southeast Queensland	Sandstone Point, Queensland	SSP4-F	277-1588	Radiocarbon	Shell midden series across three dune ridges	37.6		7
Southeast Queensland	Sandstone Point, Queensland	SSP5-G	1302-2614	Radiocarbon	Shell midden series across three dune ridges	95.5		7
Southeast Queensland	Sandstone Point, Queensland	SSP7-K	Modern-743	Radiocarbon	Shell midden series across three dune ridges	47.42		7
Southeast Queensland	Moreton Bay, Queensland	St Helena Island Site	635-2008	Radiocarbon	Shell midden	28.05	38.5	2,8,9
Southeast Queensland	Hope Island, Gold Coast City	Hope Island Square A	2404-5477	Radiocarbon	Shell midden	80.31		2,10
Southeast Queensland	Hope Island, Gold Coast City	Hope Island Square E	1262-1535	Radiocarbon	Shell midden	92.2		2,10
Pacific Northwest	British Columbia mainland coast	DhRr-18	3500-2400 BP and 1200-250 BP	Artifacts	Shell midden			11
Pacific Northwest	Strait of Georgia, British Columbia	DgRr-1	1509-315 cal BP	Radiocarbon	Shell midden			12
Pacific Northwest	Strait of Georgia, British Columbia	DiSe-7	5999-5052 cal BP, 2960-1570 cal BP, 958-310 cal BP	Radiocarbon	Shell midden, multiple layers			13
Pacific Northwest	Strait of Georgia, British Columbia	DeRt-1	2339-1925 cal BP, 649 cal BP-modern	Radiocarbon	Shell midden			14
Pacific Northwest	Strait of Georgia, British Columbia	DcRu-2	1200-300 BP	Artifacts	Shell midden			14
Pacific Northwest	Strait of Georgia, British Columbia	DcRu-78	1200-300 BP	Artifacts	Shell midden			14
Pacific Northwest	Strait of Georgia, British Columbia	DdRt-6			Shell midden			15
Pacific Northwest	Strait of Georgia, British Columbia	DeRv-107	3761-3071 cal BP	Radiocarbon	Shell midden			16
Pacific Northwest	Strait of Georgia, British Columbia	Crescent Beach site	1509-315	Radiocarbon	Shell midden		0.053	12
Pacific Northwest	Strait of Georgia, British Columbia	DjSf-13	2404-1344	Radiocarbon	Shell midden		0.0024	17
Pacific Northwest	Strait of Georgia, Washington	45WH17	3368-2181 cal BP, 905-309 cal BP	Radiocarbon	Shell midden			18
Pacific Northwest	Strait of Georgia, Washington	DcRu-4	2672-794 cal BP	Radiocarbon	Shell midden		66	19
Pacific Northwest	San Juan Islands, Washington	45SJ84	3333-1463 cal BP	Radiocarbon	Shell midden			20
Pacific Northwest	San Juan Islands, Washington	45SJ24	1736 cal BP - modern	Radiocarbon	Shell midden			21
Pacific Northwest	San Juan Islands, Washington	45SJ246	Unknown	n/a	Shell midden		Native Olympia oyster deemed 'minor species'	Site form on file with Washington Department of Archaeology and Historic Preservation, which may be accessed with permission from https://wisaard.dahp.wa.gov/
Pacific Northwest	San Juan Islands, Washington	45SJ229	Unknown	n/a	shell midden		Native Olympia oyster deemed 'minor species'	Site form on file with Washington Department of Archaeology and Historic Preservation, which may be accessed with permission from https://wisaard.dahp.wa.gov/
Pacific Northwest	San Juan Islands, Washington	45SJ245	Unknown	n/a	shell midden		Native Olympia oyster deemed 'minor species'	Site form on file with Washington Department of Archaeology and Historic Preservation, which may be accessed with permission from https://wisaard.dahp.wa.gov/
Pacific Northwest	San Juan Islands, Washington	45SJ340	Unknown	n/a	shell midden		Native Olympia oyster deemed 'minor species'	Site form on file with Washington Department of Archaeology and Historic Preservation, which may be accessed with permission from https://wisaard.dahp.wa.gov/
Pacific Northwest	San Juan Islands, Washington	45SJ286	Unknown	n/a	shell midden		Native Olympia oyster deemed 'minor species'	Site form on file with Washington Department of Archaeology and Historic Preservation, which may be accessed with permission from https://wisaard.dahp.wa.gov/
Pacific Northwest	San Juan Islands, Washington	45SJ137	Unknown	n/a	shell midden		Native Olympia oyster deemed 'minor species'	Site form on file with Washington Department of Archaeology and Historic Preservation, which may be accessed with permission from https://wisaard.dahp.wa.gov/
Pacific Northwest	Puget Sound, Washington	45KI843	954 cal BP-modern	Radiocarbon	Shell midden			22
Pacific Northwest	Puget Sound, Washington	45SK214	Unknown	n/a	shell midden		Native Olympia oyster deemed 'minor species'	Site form on file with Washington Department of Archaeology and Historic Preservation, which may be accessed with permission from https://wisaard.dahp.wa.gov/
Pacific Northwest	Puget Sound, Washington	45KP44-upper	Historic (Age range?)	Artifacts			0	23
Pacific Northwest	Puget Sound, Washington	45KP44-middle	Unknown	n/a	Shell midden		0.12	23
Pacific Northwest	Puget Sound, Washington	45KP44-lower	675-521	Radiocarbon	Shell midden		0.02	23
Pacific Northwest	Puget Sound, Washington	45KP43	2001-1420	Radiocarbon	Shell midden		0.01	23
Pacific Northwest	Puget Sound, Washington	45KP32	648-316	Radiocarbon	Shell midden		0.05	23
Pacific Northwest	Puget Sound, Washington	45WH763	2174-1718	Radiocarbon	Shell midden		Occurence of native oyster noted	24
Pacific Northwest	Puget Sound, Washington	45SK43	2932-956	Radiocarbon	Shell midden	0.05		25
Pacific Northwest	Puget Sound, Washington	45WH55	2696-1986 cal BP	Radiocarbon	Shell midden			24
Pacific Northwest	Puget Sound, Washington	45TN 240	3663-3389 cal BP, 775-313 cal BP	Radiocarbon	Shell midden			26
Pacific Northwest	Puget Sound, Washington	45WH758	915-150 cal BP	Radiocarbon	Shell midden			24
Pacific Northwest	Puget Sound, Washington	45WH54	630-99 cal BP	Radiocarbon	Shell midden			24
Pacific Northwest	Puget Sound, Washington	45WH43	480-8 cal BP	Radiocarbon	Shell midden			27
Pacific Northwest	Puget Sound, Washington	45WH100	2707-2343 cal BP	Radiocarbon	Shell midden			27
Pacific Northwest	Puget Sound, Washington	45WH111	622-327 cal BP	Radiocarbon	Shell midden			27
Pacific Northwest	Puget Sound, Washington	45WH114	2491-1535 cal BP	Radiocarbon	Shell midden			27
Pacific Northwest	Puget Sound, Washington	45KP41	540-152 cal BP	Radiocarbon	Shell midden			23
Pacific Northwest	Puget Sound, Washington	45KP47	1738-1391 cal BP	Radiocarbon	Shell midden			23
Pacific Northwest	Puget Sound, Washington	45KP40	modern	Radiocarbon	Shell midden			23
Pacific Northwest	Puget Sound, Washington	45KP33	295-modern cal BP	Radiocarbon	Shell midden			23
Pacific Northwest	Puget Sound, Washington	45KP35			Shell midden			23
Pacific Northwest	Puget Sound, Washington	45JE06	2176-645 cal BP	Radiocarbon	Shell midden			28
Pacific Northwest	Puget Sound, Washington	45KP109	909-545 cal BP	Radiocarbon	Shell midden			29
Pacific Northwest	Hood Canal, Washington	45JE15	790-294	Radiocarbon	Shell midden	59		30
Pacific Northwest	Willapa Bay, Washington	45PC101	2316-1949 cal BP, 1535-1349 cal BP, 920-698 cal BP, 610 cal BP-modern	Radiocarbon	Shell midden			31
San Francisco Bay	Angel Island, California	CA-MRN-44/H	2297-1906 and 1721-1520	Radiocarbon	Shell midden		1.9	32
San Francisco Bay	Angel Island, California	CA-MRN-44/H	1248-919 and 648-421	Radiocarbon	Shell midden		2.7	32
San Francisco Bay	San Rafael, California	CA-MRN-114	180-modern	Stratigraphy	Shell mound at village	20.2703		33
San Francisco Bay	San Rafael, California	CA-MRN-114	180-modern	Radiocarbon	Shell mound at village	4.10714		33
San Francisco Bay	San Rafael, California	CA-MRN-114	1055-modern	Stratigraphy	Shell mound at village	3.21058	6.01	33
San Francisco Bay	San Rafael, California	CA-MRN-114	1055-modern	Stratigraphy	Shell mound at village	3.19635		33
San Francisco Bay	San Rafael, California	CA-MRN-114	1055-modern	Stratigraphy	Shell mound at village	2.26929		33
San Francisco Bay	San Rafael, California	CA-MRN-114	1055-719	Radiocarbon	Shell mound at village	3.01811		33
San Francisco Bay	San Rafael, California	CA-MRN-114	>1055	Stratigraphy	Shell mound	15.5556		33
San Francisco Bay	San Rafael, California	CA-MRN-114	>1055	Stratigraphy	Shell mound	13.8462		33
San Francisco Bay	San Rafael, California	CA-MRN-114	>1055	Stratigraphy	Shell mound	7.62082		33
San Francisco Bay	San Rafael, California	CA-MRN-114	>1055	Stratigraphy	Shell mound	34.1176		33
San Francisco Bay	San Rafael, California	CA-MRN-114	>1055	Stratigraphy	Shell mound	8.51064		33
San Francisco Bay	San Rafael, California	CA-MRN-114	>1055	Stratigraphy	Shell mound	5.40541		33
San Francisco Bay	San Rafael, California	CA-MRN-114	>1055	Stratigraphy	Shell mound	2.69192		33
San Francisco Bay	San Rafael, California	CA-MRN-114	>1055	Stratigraphy	Shell mound	1.51555		33
San Francisco Bay	San Rafael, California	CA-MRN-328	38-modern	Stratigraphy	Shell mound at village	77.2727	15.4	33
San Francisco Bay	San Rafael, California	CA-MRN-328	38-modern	Radiocarbon	Shell mound at village	5.40865		33
San Francisco Bay	San Rafael, California	CA-MRN-328	180-modern	Stratigraphy	Shell mound at village	3.22462		33
San Francisco Bay	San Rafael, California	CA-MRN-328	180-modern	Stratigraphy	Shell mound at village	2.1659		33
San Francisco Bay	San Rafael, California	CA-MRN-328	180-modern	Stratigraphy	Shell mound at village	2.2792		33
San Francisco Bay	San Rafael, California	CA-MRN-328	180-modern	Radiocarbon	Shell mound at village	2.02703		33
San Francisco Bay	Richmond, California	CA-CCO-297	625-420	Radiocarbon	Shell midden with multiple burials at village		7.61	34
San Francisco Bay	Berkeley, California	CA-ALA-307	1282-978	Radiocarbon	Shell mound with multiple burials at village	45.5	19.8	This paper
San Francisco Bay	Berkeley, California	CA-ALA-307	1178-999	Radiocarbon	Shell mound with multiple burials at village	59	27.65	This paper
San Francisco Bay	Berkeley, California	CA-ALA-307	1241-1064	Radiocarbon	Shell mound with multiple burials at village	67	34.55	This paper
San Francisco Bay	Berkeley, California	CA-ALA-307	2345-2176	Radiocarbon	Shell mound with multiple burials at village	67	47.2	This paper
San Francisco Bay	Berkeley, California	CA-ALA-307	1884-1737	Radiocarbon	Shell mound with multiple burials at village	67	55	This paper
San Francisco Bay	Berkeley, California	CA-ALA-307	2350-2180	Radiocarbon	Shell mound with multiple burials at village	58	54.35	This paper
San Francisco Bay	Berkeley, California	CA-ALA-307	2701-2360	Radiocarbon	Shell mound with multiple burials at village	43	55.75	This paper
San Francisco Bay	Berkeley, California	CA-ALA-307	3250-3078	Radiocarbon	Shell mound with multiple burials at village	61	59.7	This paper
San Francisco Bay	Berkeley, California	CA-ALA-307	3146-2964	Radiocarbon	Shell mound with multiple burials at village	62	69.95	This paper
San Francisco Bay	Berkeley, California	CA-ALA-307	3227-3071	Radiocarbon	Shell mound with multiple burials at village	69.5	64.15	This paper
San Francisco Bay	Berkeley, California	CA-ALA-307	3566-3448	Radiocarbon	Shell mound with multiple burials at village	55	56.9	This paper
San Francisco Bay	Berkeley, California	CA-ALA-307	3340-3157	Radiocarbon	Shell mound with multiple burials at village	50.5	52.1	This paper
San Francisco Bay	Berkeley, California	CA-ALA-307	3449-3361	Radiocarbon	Shell mound with multiple burials at village	72.5	57	This paper
San Francisco Bay	Berkeley, California	CA-ALA-307	3690-3562	Radiocarbon	Shell mound with multiple burials at village	65.5	61.85	This paper
San Francisco Bay	Berkeley, California	CA-ALA-307	3829-3643	Radiocarbon	Shell mound with multiple burials at village	80.5	78.6	This paper
San Francisco Bay	Berkeley, California	CA-ALA-307	4973-4854	Radiocarbon	Shell mound with multiple burials at village	88	77.35	This paper
San Francisco Bay	Berkeley, California	CA-ALA-307	6277-6009	Radiocarbon	Shell mound with multiple burials at village	14.5	23.25	This paper
San Francisco Bay	Berkeley, California	CA-ALA-307	1175-986	Radiocarbon	Shell mound with multiple burials at village	95.5	32.8	This paper
San Francisco Bay	Berkeley, California	CA-ALA-307	1179-1054	Radiocarbon	Shell mound with multiple burials at village	73	35.2	This paper
San Francisco Bay	Berkeley, California	CA-ALA-307	1879-1736	Radiocarbon	Shell mound with multiple burials at village	50.5	40.55	This paper
San Francisco Bay	Berkeley, California	CA-ALA-307	2297-2037	Radiocarbon	Shell mound with multiple burials at village	59	51.85	This paper
San Francisco Bay	Berkeley, California	CA-ALA-307	1927-2080	Radiocarbon	Shell mound with multiple burials at village	73	56	This paper
San Francisco Bay	Berkeley, California	CA-ALA-307	3557-3387	Radiocarbon	Shell mound with multiple burials at village	61.5	53.05	This paper
San Francisco Bay	Berkeley, California	CA-ALA-307	2337-2157	Radiocarbon	Shell mound with multiple burials at village	57.7	56.1	This paper
San Francisco Bay	Berkeley, California	CA-ALA-307	3353-3208	Radiocarbon	Shell mound with multiple burials at village	61.5	71.7	This paper
San Francisco Bay	Hayward, California	CA-ALA-485	649-282	Radiocarbon	Shell midden		94.718	35
San Francisco Bay	Hayward, California	CA-ALA-486	387-modern	Radiocarbon	Shell midden		94.0776	35
San Francisco Bay	Union City, California	CA-ALA-479	1073-560	Radiocarbon	Shell midden		16	36
San Francisco Bay	Coyote Hills Slough, California	CA-ALA-328	2255 cal BP	Radiocarbon	Shell midden		81.8	37,38
San Francisco Bay	Coyote Hills Slough, California	CA-ALA-328	2255 cal BP	Radiocarbon	Shell midden		82.7	37,38
San Francisco Bay	Fremont, California	CA-ALA-466	1000 cal BP	Radiocarbon	Shell midden		80	39
San Francisco Bay	Milpitas, California	CA-SCL-593	899-515	Radiocarbon	Shell midden		27	40
San Francisco Bay	San Jose, California	CA-SCL-300-302	1852-1207	Radiocarbon	Shell midden		13.1	41
San Francisco Bay	San Jose, California	CA-SCL-6W	727-421 and 42-modern	Radiocarbon	Shell midden		36	41
San Francisco Bay	San Jose, California	CA-SCL-128	1830-1356, 491-modern	Radiocarbon	Shell midden		72.2	41
San Francisco Bay	San Jose, California	CA-SCL-137	3325-2725, 2147-1732	Radiocarbon	Shell midden		0.5	41
San Francisco Bay	San Jose, California	CA-SCL-68	1244-789	Radiocarbon	Shell midden		5.6	41
San Francisco Bay	Mountain View, California	CA-SCL-12/H	1300-1400	Radiocarbon, Obsidian Hydration	Shell mound		48	42
San Francisco Bay	Palo Alto, California	CA-SCL-464	unknown	n/a	Shell midden		57.8	43
San Francisco Bay	Palo Alto, California	CA-SMA-204	unknown	n/a	Shell midden		61.9	43
San Francisco Bay	Palo Alto, California	CA-SMA-204	670-460	Radiocarbon	Shell midden			44
San Francisco Bay	Palo Alto, California	CA-SMA-204	1175-794	Radiocarbon	Shell midden		46	44
San Francisco Bay	Palo Alto, California	CA-SMA-204	477-modern	Radiocarbon	Shell midden			44
San Francisco Bay	Palo Alto, California	CA-SMA-256	unknown	n/a	Shell midden		70.3	43
San Francisco Bay	Palo Alto, California	CA-SMA-287	2973-2606 and 91-modern	Radiocarbon	Shell midden		43.61	45
San Francisco Bay	Palo Alto, California	CA-SCL-613	4511-3486, 1240-547	Radiocarbon	Shell midden		94.6451	46
San Francisco Bay	Menlo Park, California	CA-SMA-160	unknown	n/a	Shell midden		47.3	43
San Francisco Bay	Menlo Park, California	CA-SMA-248	1565-1155	Radiocarbon	Shell midden		19	38,47
San Francisco Bay	Belmont, California	CA-SMA-150	2735-2040	Radiocarbon	Shell midden		79	48
San Francisco Bay	San Mateo, California	CA-SMA-368/H	2038-1753	Radiocarbon	Shell midden		17	49
San Francisco Bay	San Francisco, California	CA-SFR-113	2320-1540	Radiocarbon	Shell Midden		2.02	50
San Francisco Bay	San Francisco, California	CA-SFR-113	2320-1888	Radiocarbon	Shell Midden		1.23	50
San Francisco Bay	San Francisco, California	CA-SFR-113	unknown	n/a	Shell Midden		0.57	50
San Francisco Bay	San Francisco, California	CA-SFR-113	unknown	n/a	Shell Midden		0.64	50
San Francisco Bay	San Francisco, California	CA-SFR-113	unknown	n/a	Shell Midden		0.73	50
San Francisco Bay	San Francisco, California	CA-SFR-113	unknown	n/a	Shell Midden		0	50
San Francisco Bay	San Francisco, California	CA-SFR-113	unknown	n/a	Shell Midden		0.52	50
San Francisco Bay	San Francisco, California	CA-SFR-113	unknown	n/a	Shell Midden		0.56	50
San Francisco Bay	San Francisco, California	CA-SFR-113	unknown	n/a	Shell Midden		0.49	50
San Francisco Bay	San Francisco, California	CA-SFR-113	unknown	n/a	Shell Midden		0.34	50
San Francisco Bay	San Francisco, California	CA-SFR-113	unknown	n/a	Shell Midden		0.25	50
San Francisco Bay	San Francisco, California	CA-SFR-113	unknown	n/a	Shell Midden		0	50
San Francisco Bay	San Francisco, California	CA-SFR-114	1280 to 640	Radiocarbon	Shell Midden/Village	0.16	7	51
San Francisco Bay	San Francisco, California	CA-SFR-114	1530-640	Stratigraphy	Shell Midden/Village	0.07	3	51
San Francisco Bay	San Francisco, California	CA-SFR-114	1530-640	Stratigraphy	Shell mound	0.12	5	51
San Francisco Bay	San Francisco, California	CA-SFR-114	1530-685	Radiocarbon	Shell midden	17	6.1	52
San Francisco Bay	San Francisco, California	CA-SFR-114	>1530	Stratigraphy	Shell midden	5	2.4	52
San Francisco Bay	San Francisco, California	CA-SFR-114	>1530	Stratigraphy	Shell midden	19		52
San Francisco Bay	San Francisco, California	CA-SFR-114	>1530	Stratigraphy	Shell midden	18		52
San Francisco Bay	San Francisco, California	CA-SFR-114	>1530	Stratigraphy	Shell midden	16		52
San Francisco Bay	San Francisco, California	CA-SFR-114	>1530	Stratigraphy	Shell midden	8		52
San Francisco Bay	San Francisco, California	CA-SFR-171	550-500	Radiocarbon	Shell midden with multiple burials at village		9	53
San Francisco Bay	San Mateo, California	CA-SMA-6	500-420	Radiocarbon	Shell midden with multiple burials at village		94.1	53
San Francisco Bay	San Mateo, California	CA-SMA-314	302-modern	Radiocarbon	Shell midden		91	54
New England	Deer Isle, Maine	Site 30.85	6605-6206	Radocarbon and artifacts	Habitation site & fossil oyster bed			55
New England	Damariscotta River, Maine	Site 26.1	2200 to 900	Radocarbon and artifacts	Shell midden	>95%		56; Documentation for the National Register of Historic Places, which is publically available at https://www.nps.gov/subjects/nationalregister/database-research.htm
New England	Damariscotta River, Maine	Site 26.2 (Whaleback)	2200 to 600	Radocarbon and artifacts	Shell midden	>95%		56; Documentation for the National Register of Historic Places, which is publically available at https://www.nps.gov/subjects/nationalregister/database-research.htm
New England	Damariscotta River, Maine	site 26.15	2200 to 1300	Artifacts	Shell midden	>95%		Documentation for the National Register of Historic Places, which is publically available at https://www.nps.gov/subjects/nationalregister/database-research.htm
New England	Damariscotta River, Maine	site 26. 18	2200 to 600	Artifacts	Shell midden	>95%		Documentation for the National Register of Historic Places, which is publically available at https://www.nps.gov/subjects/nationalregister/database-research.htm
New England	Damariscotta River, Maine	site 26. 20	Unknown	n/a	Shell midden	>95%		Documentation for the National Register of Historic Places, which is publically available at https://www.nps.gov/subjects/nationalregister/database-research.htm
New England	Damariscotta River, Maine	Site 26.22	2200 to 1600	Artifacts	Shell midden	>95%		Documentation for the National Register of Historic Places, which is publically available at https://www.nps.gov/subjects/nationalregister/database-research.htm
New England	Damariscotta River, Maine	Site 26.32	900 to 600	Artifacts	Shell midden	>95%		Documentation for the National Register of Historic Places, which is publically available at https://www.nps.gov/subjects/nationalregister/database-research.htm
New England	Damariscotta River, Maine	Site 26.33	2200 to 600BP	Artifacts	Shell midden	>95%		Documentation for the National Register of Historic Places, which is publically available at https://www.nps.gov/subjects/nationalregister/database-research.htm
New England	Damariscotta River, Maine	Site 26.48	Unknown	n/a	Shell midden	>95%		Documentation for the National Register of Historic Places, which is publically available at https://www.nps.gov/subjects/nationalregister/database-research.htm
New England	Damariscotta River, Maine	Site 26.49	2200 to 1300	Artifacts	Shell midden	>95%		Documentation for the National Register of Historic Places, which is publically available at https://www.nps.gov/subjects/nationalregister/database-research.htm
New England	Damariscotta River, Maine	Site 26.5	2200 to 1300	Artifacts	Shell midden			Documentation for the National Register of Historic Places, which is publically available at https://www.nps.gov/subjects/nationalregister/database-research.htm
New England	Cumberland, Maine	site 14.168	2200 to 1300	Artifacts	Shell midden			This paper
New England	Moshier Island, Maine	site 14.73	4225-2944	Radocarbon and artifacts	Shell midden	< 10% est		57
New England	Martha's Vineyard, Massachusetts	Hornblower II	909-491	Radiocarbon	Habitation site & midden	0.86	3.81274	58
New England	Martha's Vineyard, Massachusetts	Hornblower II	6000-3800	Arifacts	Habitation site & midden	16.21	21.4637	58
New England	Martha's Vineyard, Massachusetts	Hornblower II	6822-4413	Radiocarbon	Habitation site & midden	1.98	1.84484	58
New England	Martha's Vineyard, Massachusetts	Hornblower II	5303-4313	Radiocarbon	Habitation site & midden	2.17		58
New England	Martha's Vineyard, Massachusetts	Pratt	2722-2182	Radiocarbon	Habitation site & midden	31.37	38.0952	58
New England	Martha's Vineyard, Massachusetts	Pratt	2842-2182	Radiocarbon	Habitation site & midden	6.1	11.7647	58
New England	Martha's Vineyard, Massachusetts	Cunningham	950-350	Artifacts	Habitation site & midden	0	0	58
New England	Martha's Vineyard, Massachusetts	Cunningham	912-567	Radiocarbon	Habitation site & midden	0.22	0.00123457	58
New England	Martha's Vineyard, Massachusetts	Cunningham	1540-1285	Radiocarbon	Habitation site & midden	0	0	58
New England	Martha's Vineyard, Massachusetts	Vincent	903-525	Radiocarbon	Habitation site & midden		26.6719	58
New England	Martha's Vineyard, Massachusetts	Vincent	2304-1749	Radiocarbon	Habitation site & midden		13.6533	58
New England	Martha's Vineyard, Massachusetts	Vincent	3800-2700	Artifacts	Habitation site & midden		12.4431	58
New England	Martha's Vineyard, Massachusetts	Vincent	6000-3800	Artifacts	Habitation site & midden		10.0078	58
New England	Martha's Vineyard, Massachusetts	Vincent	6000-3800	Artifacts	Habitation site & midden		18.7097	58
New England	Martha's Vineyard, Massachusetts	Peterson	632-151	Radiocarbon	Habitation site & midden		21.07	58
New England	Martha's Vineyard, Massachusetts	Peterson	2709-2071	Radiocarbon	Habitation site & midden		42.65	58
New England	Martha's Vineyard, Massachusetts	Peterson	2847-2351	Radiocarbon	Habitation site & midden		63.7	58
New England	Mashantucket Pequot Reservation, Connecticut	72-91	275-270	Artifacts, history	Fortified village		40.3843	59
New England	Mashantucket Pequot Reservation, Connecticut	72-91	275-270	Artifacts, history	Fortified village		50.8258	59
New England	Mashantucket Pequot Reservation, Connecticut	72-91	275-270	Artifacts, history	Fortified village		20.4504	59
New England	Mashantucket Pequot Reservation, Connecticut	72-91	275-270	Artifacts, history	Fortified village		55.2365	59
New England	Mashantucket Pequot Reservation, Connecticut	72-34A	200-272	Artifacts	Farmstead		66.5179	59
New England	Mashantucket Pequot Reservation, Connecticut	72-66	165-155	Artifacts	Farmstead		25.2926	59
New England	Mashantucket Pequot Reservation, Connecticut	72-70B	165-145	Artifacts	Farmstead		1.24688	59
New England	Mashantucket Pequot Reservation, Connecticut	72-161	200-100	Artifacts	Farmstead		49.3227	59
New England	Narragansett Bay, Rhode Island	Greenwich Cove	910 -modern	Radiocarbon	Habitation site & midden	26.9	41.1	60
New England	Narragansett Bay, Rhode Island	Greenwich Cove	810-354	Radiocarbon	Habitation site & midden	20.8	28.8	60
New England	Narragansett Bay, Rhode Island	Greenwich Cove	1354-921	Radiocarbon	Habitation site & midden	24.9	23.9	60
New England	Narragansett Bay, Rhode Island	Greenwich Cove	2746-1282	Radiocarbon	Habitation site & midden	16.2	11.9	60
New England	Narragansett Bay, Rhode Island	Greenwich Cove	2688-1990	Radiocarbon	Habitation site & midden	60.1	65.6	60
New England	Block Island, Rhode Island	Mott's Midden	2150-1450	Artifacts	Midden	29.5		61
New England	Block Island, Rhode Island	Trim's Pond	760-530	Thermoluminescence	Seasonal camp	74.9		61
New England	Block Island, Rhode Island	Fort Island	274	Artifacts, history	Fortified village	29.2		61
New England	Long Island, New York	Baxter	2700-350	Artifacts	Shell midden		20.9154	62
New England	Long Island, New York	Baxter	2700-3000	Artifacts	Shell midden		1.32257	62
New England	Long Island, New York	Muskeeta Cove 2	950-350	Artifacts	Shell midden		25.71	63
Chesapeake Bay	Rhode River, Maryland	18AN226	780-530	Radiocarbon	Shell midden	98.6	99.9	64
Chesapeake Bay	Rhode River, Maryland	18AN285	2360-1560	Radiocarbon	Shell midden	94.8	99.8	64
Chesapeake Bay	Rhode River, Maryland	18AN285	630-480	Radiocarbon	Shell midden	88	99.9	64
Chesapeake Bay	Rhode River, Maryland	18AN286	670-510	Radiocarbon	Shell midden	95.9	99.9	64
Chesapeake Bay	Rhode River, Maryland	18AN287	670-520	Radiocarbon	Shell midden	95.7	99.9	64
Chesapeake Bay	Rhode River, Maryland	18AN308	3370-2850	Radiocarbon	Shell midden	56.3	98.2	64
Chesapeake Bay	Rhode River, Maryland	18AN1323	230-90	Radiocarbon	Shell midden	71.4	99.9	64
Chesapeake Bay	West River, Maryland	18AN1640	676-223	Radiocarbon	Shell midden	97.16	99.98	This paper
Chesapeake Bay	West River, Maryland	18AN1641	903-619	Radiocarbon	Shell midden	98.18	100	This paper
Chesapeake Bay	West River, Maryland	18AN1642	176-modern	Radiocarbon	Shell midden	85.39	99.91	This paper
Chesapeake Bay	West River, Maryland	18AN1644	445-24	Radiocarbon	Shell midden		99.95	This paper
Chesapeake Bay	Fishing Bay, Maryland	18DO35	720-560	Radiocarbon	Shell midden	89	99.4	65
Chesapeake Bay	Fishing Bay, Maryland	18DO127	1030-740	Radiocarbon	Shell midden	96.7	99.9	65
Chesapeake Bay	Fishing Bay, Maryland	18DO130	1650-1410	Radiocarbon	Shell midden	70	89.6	65
Chesapeake Bay	Fishing Bay, Maryland	18DO130	1060-830	Radiocarbon	Shell midden	97.5	99.8	65
Chesapeake Bay	Fishing Bay, Maryland	18DO429	1280-960	Radiocarbon	Shell midden	93	99.5	65
Chesapeake Bay	Fishing Bay, Maryland	18DO436	1230-960	Radiocarbon	Shell midden	97	100	65
Chesapeake Bay	Fishing Bay, Maryland	18DO439	1250-970	Radiocarbon	Shell midden	92	99.9	65
Chesapeake Bay	Patuxent River, Maryland	18CV272	2330-1705	Radiocarbon	Shell midden	100		66
Chesapeake Bay	Potomac River, Maryland	18CH281	300-250	Artifacts	Shell midden		33.8	67
Chesapeake Bay	Potomac River, Virginia	44WM119	Late Archaic 2 (5000-3200)	Artifacts and stratigraphy	Shell midden	84.2		68
Chesapeake Bay	Potomac River, Virginia	44WM119	Early Woodland 1 (3200-2500)	Artifacts and stratigraphy	Shell midden	93.9		68
Chesapeake Bay	Potomac River, Virginia	44WM119	Early Woodland 2 (3200-2500)	Artifacts and stratigraphy	Shell midden	91.7		68
Chesapeake Bay	Potomac River, Virginia	44WM119	Early Woodland 3 (3200-2500)	Artifacts and stratigraphy	Shell midden	82.8		68
Chesapeake Bay	Potomac River, Virginia	44WM119	Early Woodland 4 (3200-2500)	Artifacts and stratigraphy	Shell midden	99.3		68
Chesapeake Bay	Potomac River, Virginia	44WM119	Middle Woodland 1 (2500-1050)	Artifacts and stratigraphy	Shell midden	86.1		68
Chesapeake Bay	Potomac River, Virginia	44WM119	Middle Woodland 2 (2500-1050)	Artifacts and stratigraphy	Shell midden	98.3		68
Chesapeake Bay	Potomac River, Virginia	44WM119	Late Woodland 2 (1050-350)	Artifacts and stratigraphy	Shell midden	95.6		68
Chesapeake Bay	Potomac River, Virginia	44WM119	Late Woodland 3 (1050-350)	Artifacts and stratigraphy	Shell midden	98.3		68
Chesapeake Bay	Potomac River, Virginia	44WM119	Late Woodland 4 (1050-350)	Artifacts and stratigraphy	Shell midden	98.6		68
Chesapeake Bay	Potomac River, Virginia	44WM119	Late Woodland 5 (1050-350)	Artifacts and stratigraphy	Shell midden	95.7		68
Chesapeake Bay	Potomac River, Virginia	44WM119	Late Woodland 6 (1050-350)	Artifacts and stratigraphy	Shell midden	99.9		68
Chesapeake Bay	Potomac River, Virginia	44WM119	Late Woodland 7 (1050-350)	Artifacts and stratigraphy	Shell midden	98.5		68
Chesapeake Bay	Potomac River, Virginia	44WM119	Late Woodland 8 (1050-350)	Artifacts and stratigraphy	Shell midden	98.9		68
Chesapeake Bay	Potomac River, Virginia	44WM119	Late Woodland 9 (1050-350)	Artifacts and stratigraphy	Shell midden	97.8		68
Chesapeake Bay	Potomac River, Virginia	44WM119	Protohistoric/Early Historic 1 (350-100)	Artifacts and stratigraphy	Shell midden	94.2		68
Chesapeake Bay	Potomac River, Virginia	44WM119	Protohistoric/Early Historic 3 (350-100)	Artifacts and stratigraphy	Shell midden	99.6		68
Chesapeake Bay	Potomac River, Virginia	44WM304	2115-1735	Radiocarbon	Shell midden	96.94		69
Chesapeake Bay	Potomac River, Virginia	44NB147	515-modern	Radiocarbon	Shell midden	91.1	99.4	70
Chesapeake Bay	Rappahannock River, Virginia	44LA149	903-531	Radiocarbon	Shell midden	100	100	This paper
Chesapeake Bay	Rappahannock River, Virginia	Unnamed site	730-491	Radiocarbon	Shell midden	88.2	98.3	This paper
Chesapeake Bay	Rappahannock River, Virginia	Unnamed site	4190-3757	Radiocarbon	Shell midden	14	62.5	This paper
Chesapeake Bay	Rappahannock River, Virginia	Unnamed site	127-modern	Radiocarbon	Shell midden	72.3	99.1	This paper
Chesapeake Bay	Rappahannock River, Virginia	Unnamed site	121-modern	Radiocarbon	Shell midden	99.9	99.9	This paper
Chesapeake Bay	Savage Neck Dunes, Virginia	44NH478	3210-2780	Radiocarbon	Shell midden	16.9	13.8	71
Chesapeake Bay	James River, Virginia	44PM13	1770-950	Radiocarbon	Shell midden	95.9		72
Chesapeake Bay	James River, Virginia	44SK20	Middle Woodland (2500-1050)	Artifacts	Shell midden	100		73
Chesapeake Bay	James River, Virginia	44SK20	Late Woodland (1050-350)	Artifacts	Shell midden	100		73
Chesapeake Bay	Cape Henry, Virginia	44VB9	1815-1390	Radiocarbon	Shell midden	15.69		74
Chesapeake Bay	Cape Henry, Virginia	44VB9	Late Woodland (1050-350)	Artifacts	Shell midden	27.63		74
Southeastern US--Atlantic Coast	Sewee Bay, South Carolina	Sewee	unknown	n/a	Ring-shaped shell midden		~>90	75
Southeastern US--Atlantic Coast	Bull Island, South Carolina	Bull Island	4500 - 3100	Radiocarbon and artifacts	Ring-shaped shell midden		Likely mostly oyster	75
Southeastern US--Atlantic Coast	James Island, South Carolina	Lighthouse Point	4500-3100	Artifacts	Ring-shaped shell midden		62.62	Data on file with the Cultural Heritage Trust Program, South Carolina Department of Natural Resources (https://shpo.sc.gov/)
Southeastern US--Atlantic Coast	Charleston, South Carolina	Buzzard's Island	4500 - 3100	Artifacts	Ring-shaped shell midden		Likely mostly oyster	75
Southeastern US--Atlantic Coast	Charleston, South Carolina	Auld	4500 - 3100	Artifacts	Ring-shaped shell midden		Likely mostly oyster	75
Southeastern US--Atlantic Coast	Charleston, South Carolina	Stratton Place	Late Archaic (4500 - 3100)	Unknown	Ring-shaped shell midden		Likely mostly oyster	75
Southeastern US--Atlantic Coast	Charleston, South Carolina	Crow Island	4500 - 3100	Artifacts	Ring-shaped shell midden		Likely mostly oyster	75
Southeastern US--Atlantic Coast	Wadmalaw Island, South Carolina	Hanckel	Late Archaic (4500 - 3100)	Unknown	Ring-shaped shell midden		Likely mostly oyster	75
Southeastern US--Atlantic Coast	Wadmalaw Island, South Carolina	S Car site unnamed	4500 - 3100		Ring-shaped shell midden		Likely mostly oyster	75
Southeastern US--Atlantic Coast	Seabrook Island, South Carolina	Horse lsland	4500 - 3100	Artifacts	Ring-shaped shell midden		Likely mostly oyster	75
Southeastern US--Atlantic Coast	Edisto Island, South Carolina	Spanish Mount	3490-2660	Radiocarbon	Midden-mound, habitation		93.17	76; this paper
Southeastern US--Atlantic Coast	Edisto Island, South Carolina	Pockoy Ring 1	4060-3770	Radiocarbon	Midden-mound, habitation		91.24	Data on file with the Cultural Heritage Trust Program, South Carolina Department of Natural Resources (https://shpo.sc.gov/)
Southeastern US--Atlantic Coast	Edisto Island, South Carolina	Pockoy Ring 2	4400-4150	Radiocarbon	Ring-shaped shell midden		25	Data on file with the Cultural Heritage Trust Program, South Carolina Department of Natural Resources (https://shpo.sc.gov/)
Southeastern US--Atlantic Coast	Edisto Island, South Carolina	Fig Island 1	3620-3320	Radiocarbon	Ring-shaped shell midden		~>80	77; this paper
Southeastern US--Atlantic Coast	Edisto Island, South Carolina	Fig Island 2	4340-3850	Radiocarbon	Ring-shaped shell midden	98.14	99.96	78; Data on file with the Cultural Heritage Trust Program, South Carolina Department of Natural Resources (https://shpo.sc.gov/)
Southeastern US--Atlantic Coast	Edisto Island, South Carolina	Fig Island 3	unknown	n/a	Ring-shaped shell midden		~>90	75
Southeastern US--Atlantic Coast	Coosaw Island, South Carolina	Coosaw Ring 1 and 2	4500 - 3100	Radiocarbon and artifacts	Ring-shaped shell midden		~>90	75
Southeastern US--Atlantic Coast	Coosaw Island, South Carolina	Coosaw Ring 3	4500 - 3100	Radiocarbon and artifacts	Ring-shaped shell midden		~>70	75
Southeastern US--Atlantic Coast	Daws Island, South Carolina	Daws (Patent and Barrows)	5005-3175	Radiocarbon	Ring-shaped shell midden		Likely mostly oyster	79; this paper
Southeastern US--Atlantic Coast	Hilton Head Island, South Carolina	Sea Pines	unknown	n/a	Ring-shaped shell midden		56	75
Southeastern US--Atlantic Coast	Hilton Head Island, South Carolina	Skull Creek	4500 - 3100	Radiocarbon and artifacts	Ring-shaped shell midden		~>70	75
Southeastern US--Atlantic Coast	Savannah River, Georgia	A. Busch Krick	4431-3260	Radiocarbon	Midden-mound, habitation		~>90	76,80; this paper
Southeastern US--Atlantic Coast	Skidaway Island, Georgia	Cane Patch	4250-3940	Radiocarbon	Midden-mound, habitation		~>90	75
Southeastern US--Atlantic Coast	Ossabaw Island, Georgia	Kenan Field	4860-3830	Radiocarbon	Midden-mound, habitation		~>90	This paper
Southeastern US--Atlantic Coast	Ossabaw Island, Georgia	Burbon Field	600-450	Radiocarbon and artifacts	Household middens village site		~>90	This paper
Southeastern US--Atlantic Coast	Ossabaw Island, Georgia	Finley's Pond	600-450	Radiocarbon and artifacts	Household middens village site		~>90	81
Southeastern US--Atlantic Coast	Ossabaw Island, Georgia	Patterson Island	600-450	Radiocarbon and artifacts	Household middens village site		~>90	82; this paper
Southeastern US--Atlantic Coast	Ossabaw Island, Georgia	Ossabaw Shell Ring	980-740	Radiocarbon	Ring-shaped shell midden		88	82; this paper
Southeastern US--Atlantic Coast	Ossabaw Island, Georgia	Cannon’s Point	4310-3900	Radiocarbon	Ring-shaped shell midden		~>90	This paper
Southeastern US--Atlantic Coast	St Catherine's Island, Georgia	St. Catherines Island Ring	4370-3770	Radiocarbon	Ring-shaped shell midden		~>90	83
Southeastern US--Atlantic Coast	St Catherine's Island, Georgia	Pagan Plum Point	4250-3940	Radiocarbon	Ring-shaped shell midden		~>90	83
Southeastern US--Atlantic Coast	Sapelo Island, Georgia	Sapelo Shell Ring (Archaic Occupation)	685-285	Radiocarbon	Midden, habitation (contact period village)		~>90	84
Southeastern US--Atlantic Coast	Sapelo Island, Georgia	Sapelo Shell Ring 1	4380-3930	Radiocarbon	Ring-shaped shell midden		~>90	This paper
Southeastern US--Atlantic Coast	Sapelo Island, Georgia	Sapelo Shell Ring 2	4385-3620	Radiocarbon	Ring-shaped shell midden		~>90	This paper
Southeastern US--Atlantic Coast	Sapelo Island, Georgia	Sapelo Shell Ring 3	4270-4075	Radiocarbon	Ring-shaped shell midden		~>90	This paper
Southeastern US--Atlantic Coast	Sapelo Island, Georgia	McQueen Ring	4670-4085	Radiocarbon	Ring-shaped shell midden		~>90	83
Southeastern US--Atlantic Coast	Sapelo Island, Georgia	Buckhead Field	600-450	Radiocarbon	Household middens village site		~>90	This paper
Southeastern US--Atlantic Coast	Sapelo Island, Georgia	Pumpkin Hammock	600-450	Radiocarbon and artifacts	Household middens village site		~>90	This paper
Southeastern US--Atlantic Coast	Sapelo Island, Georgia	Little Sapelo	600-450	Radiocarbon and artifacts	Household middens village site		~>90	This paper
Southeastern US--Atlantic Coast	Sapelo Island, Georgia	Mary Hammock	600-450	Artifacts	Household middens village site		~>90	This paper
Southeastern US--Atlantic Coast	Sapelo Island, Georgia	Beadmakers Midden	600-450	Radiocarbon and artifacts	Household middens village site		~>90	This paper
Southeastern US--Atlantic Coast	Sapelo Island, Georgia	Bluff Field	600-450	Radiocarbon and artifacts	Household middens village site		~>90	This paper
Southeastern US--Atlantic Coast	Sapelo Island, Georgia	Delta Site	4395-3895	Radiocarbon	Ring-shaped shell midden		~>90	This paper
Southeastern US--Atlantic Coast	St. Simons Island, Georgia	Bilbo Site	unknown	n/a	Ring-shaped shell midden		~>90	76
Southeastern US--Atlantic Coast	St. Johns River, Florida	Oxeye	unknown	n/a	Ring-shaped shell midden		~>70	75
Southeastern US--Atlantic Coast	St. Johns River, Florida	Rollins	unknown	n/a	Ring-shaped shell midden		~>70	75
Southeastern US--Atlantic Coast	Guana River, Florida	Guana	unknown	n/a	Ring-shaped shell midden		~>70	75
Southeastern US--Atlantic Coast	Indian River, Florida	Joseph Reed	unknown	n/a	Ring-shaped shell midden		~>70	75
Southeastern US--Atlantic Coast	Indian River, Florida	Turtle Mound	1090-310	Radiocarbon	Midden-mound, habitation, shell architecture	38.59	59.06	This paper
Southeastern US--Gulf of Mexico Coast	Cedar Key, FL	Shell Mound	1520-1290	Radiocarbon	Ring-shaped shell midden, ritual center		96	85
Southeastern US--Gulf of Mexico Coast	Crystal River, Florida	Roberts Island	1170-970	Radiocarbon	Midden, habitation, ritual, shell architecture (platform mounds)	76.88	99.39	86–89
Southeastern US--Gulf of Mexico Coast	Crystal River, Florida	Crystal River	1825-1200	Radiocarbon	Midden, habitation, ritual, shell architecture (platform mounds)	84.89	95.7	86–89
Southeastern US--Gulf of Mexico Coast	Tampa Bay, Florida	Cockroach Key	1660-1170	Radiocarbon	Midden, habitation, ritual, shell architecture (platform mounds)	78.73	91.77	This paper
Southeastern US--Gulf of Mexico Coast	Tampa Bay, Florida	Safety Harbor	unknown	n/a	Midden, habitation, ritual, shell and earthen architecture (platform mounds)	32.14	20.08	This paper
Southeastern US--Gulf of Mexico Coast	Tampa Bay, Florida	Shaw's Point	2105-1055	Radiocarbon	Midden-mound, habitation	44.99	45.05	90
Southeastern US--Gulf of Mexico Coast	Charlotte Harbor, Florida	Big Mound Key	1975-250	Radiocarbon	Midden, habitation, ritual, shell architecture (platform mounds)		~>70	91
Southeastern US--Gulf of Mexico Coast	Pine Island, Florida	Calusa Island	3200-2500	n/a	Midden, habitation		~>70	This paper
Southeastern US--Gulf of Mexico Coast	Estero Bay, Florida	Mound Key (8LL2)	unknown	n/a	Midden, habitation, ritual, shell architecture (platform mounds)		89	This paper
Southeastern US--Gulf of Mexico Coast	Estero Bay, Florida	Mound House	1375-635	Radiocarbon	Midden-mound, habitation, shell architecture		~>70	92; Data on file with Florida Division of Historical Resources (https://dos.myflorida.com/historical/)
Southeastern US--Gulf of Mexico Coast	Ten Thousand Islands, Florida	Turner River	1770-340	Radiocarbon	Midden-mound, habitation, shell architecture	75	~>70	This paper
Southeastern US--Gulf of Mexico Coast	Ten Thousand Islands, Florida	Dismal Key	2410-660	Radiocarbon	Midden-mound, habitation, shell architecture	~70	~>70	This paper
Southeastern US--Gulf of Mexico Coast	Ten Thousand Islands, Florida	Russell Key	2330-510	Radiocarbon	Midden-mound, habitation, shell architecture	~70	~>70	This paper
Southeastern US--Gulf of Mexico Coast	Ten Thousand Islands, Florida	Fakahatchee Key	4780-670	Radiocarbon	Midden-mound, habitation, shell architecture	~70	~>70	This paper
1	Frankland, K. Booral: A preliminary investigation of an archaeological site in the Great Sandy Strait region, southeast Queensland. (The University of Queensland, 1990).
2	Smith, A. D. T. Archaeological expressions of Holocene cultural and environmental change in coastal Southeast Queensland. (The University of Queensland, 2016).
3	McNiven, I. Settlement and subsistence activities along Tin Can Bay, southeast Queensland. Qld. Archaeol. Res. 8, 85–107 (1991).
4	Smith, T. & McNiven, I. J. Aboriginal marine subsistence foraging flexibility in a dynamic estuarine environment: The late development of Tin Can Inlet (southeast Queensland) middens revisited. Qld. Archaeol. Res. 22, 1–38 (2019).
5	Crooks, J. Report of Three Excavations at Pumicestone Passage, Moreton Bay, Southeast Queensland. (The University of Queensland, 1982).
6	Walters, I. N. Another Kettle of Fish: The Prehistoric Moreton Bay Fishery. (The University of Queensland, 1987).
7	Nolan, A. Sandstone Point: Temporal and spatial patterns of Aboriginal site use at a midden complex, south-east Queensland. (The University of Queensland, 1986).
8	Alfredson, G. St Helena Island-A Changing Pattern of Exploitation? Aust. Archaeol. 17, 79–86 (1983).
9	Alfredson, G. An Archaeological Investigation into the Aboriginal Use of St Helena Island, Moreton Bay. (University of Queensland, 1984).
10	Walters, I., Lauer, P., Nolan, A., Dillon, G. & Aird, M. Hope Island: Salvage excavation of a Kombumerri site. Qld. Archaeol. Res. 4, 80–95 (1987).
11	Lepofsky, D., Trost, T. & Morin, J. Coast Salish interaction: A view from the inlets. Can. J. Archaeol. 31, 190–223 (2007).
12	Ham, L. C. Seasonality, shell midden layers, and Coast Salish subsistence activities at the Crescent Beach site, DgRr 1. (University of British Columbia, 1982).
13	Monks, G. G. An examination of relationships between artifact classes and food resource remains at Deep Bay, DiSe 7. (University of British Columbia, 1977).
14	Hanson, D. K. Late prehistoric subsistence in the Strait of Georgia region of the Northwest Coast. (Simon Fraser University, 1991).
15	O’Neill, C. & Wilson, I. R. Archaeological Mitigation DdRt 6, Sidney Island, B.C., Alteration Permit 2005-172. (2005).
16	Rogers, M. & Storey, J. Revised Archaeological Impact Assessment and Archaeological Site Alteration of a Portion of Archaeology Site DeRv-107 for a Residential Development at 1230 Khenipsen Road, Duncan, BC. (2008).
17	Mason, A. R. & Hoffman, T. Report on Archaeological Mitigation of DjSf-13, Buckley Bay Main Road and Interchange, Vancouver Island Highway Project, Alteration Permit 1997-345. (1998).
18	Grabert, G. F., Cressman, J. A. & Wolverton, A. Prehistoric Archaeology at Semiahmoo Spit, Washington: A Report on Salvage Archaeology at 45WH17. (1978).
19	Mitchell, D. H. Excavations at Kosapsom Park (DcRu 4) Saanich, 1995, Permit 1995-44. (1996).
20	Bailey, J. W. Archaeological Test Excavation at Reid Harbor, Stuart Island, Washington. (1978).
21	Daniels, P. S. A gendered model of prehistoric resource depression: a case study on the northwest coast of North America. (University of Washington, 2009).
22	Deppen, J. et al. Report on Excavations at 45-KI-843 (qebqebaXad, the Manzanita Beach Site), Maury Island, King County, Washington. (2014).
23	Schalk, R. F. & Rhode, D. E. Archaeological Investigations on the Shoreline. Port Madison Indian Reservation, Kitsap County, Washington. (1985).
24	Campbell, S. K., Barg, D., Meidinger, B. N. & Koetje, T. A. Report of 2005 Field Investigations at Woodstock Farm, Chuckanut Bay, Washington. (2010).
25	Nelson, M. A., Schalk, R. F., Trost, T., Wolverton, M. & Boersema, J. Archaeological Testing at Weaverling Spit, Site 45-SK-43, Skagit County, Washington Final Technical Report. (2010).
26	Croes, D. R., Foster, R. & Ross, L. Qwu? gwes: the Qwu? gwes Archaeological Site and Fish Trap (45TN240), and Tested Homestead (45TN396): Eleven-Year South Puget Sound Community College Summer Field School Investigations with the Squaxin Island Tribe. Rep. Submitt. South Puget Sound Community Coll. (2013).
27	Grabert, G. F. & Griffin, G. Archaeological Investigations on the Lummi Indian Reservation, Washington. (1983).
28	Davy, D. M. & Nachmanoff, J. Archaeological Data Recovery Excavations at the Bugge Spit Site, 45-JE-06 Site 10, Northend Landfill Naval Weapons Station, Seal Beach Detachment Port Hadlock Hadlock, Washington. (1999).
29	Morgan, V. Results of Test Excavations at Archaeological Site 45KP109, Kitsap County, Washington. (1993).
30	Wessen, G. C. Archaeological Testing at Seal Rock (45-JE-15) Olympic National Forest, Washington. (1987).
31	DePuydt, R. Data Recovery Excavations from Site 45PC101 Pacific County, Washington. (1994).
32	DeGeorgey, A. Archaeoloogical Investigations at CA-MRN-44/H, Angel Island State Park, Marin County, California. (2016).
33	Schneider, T. D. Placing Refuge: Shell Mounds and the Archaeology of Colonial Encounters in the San Francisco Bay Area, California. (UC Berkeley, 2010).
34	DeGeorgey, A. Archaeological Excavation of the Stege Mound (CA-CCO-297), A Late Period Shell Mound Located on the San Francisco Bayshore. (2016).
35	Rosenthal, J. S. Archaeological Survey and Extended Phase I/Phase II Excavations at CA‐ALA‐485 and ‐486 in the Baumberg Ecological Mitigation Tract, Alameda County, California. (2001).
36	Leventhal, A., Cambra, R. & Sanchez, N. Final Report on the Archaeological Data Recovery Program of a Portion of Prehistoric Site: CA‐ALA‐479, Union City, CA. (1987).
37	Bickel, P. San Francisco Archaeology: Sites ALA-328, ALA-13 and ALA-12. (University of California Press, 1981).
38	Whitaker, A. R. & Byrd, B. F. Social circumscription, territoriality, and the Late Holocene intensification of small-bodied shellfish along the California coast. J. Isl. Coast. Archaeol. 9, 150–168 (2014).
39	Bard, J. C. et al. Archaeological Data Recovery Program at Olympia 1/CA‐ALA‐466, Fremont, California. (1987).
40	Cartier, R. Burial Recovery at Berryessa Creek in the City of Milpitas, County of Santa Clara. (1986).
41	Cartier, R., Bass, J. & Ortman, S. The Archaeology of the Guadalupe Corridor. (1993).
42	Bryne, S. & Byrd, B. F. Mound occupation in the south San Francisco Bay area—the Yñigo Mound in historical context. Proc. Soc. Calif. Archaeol. 21, 82–88 (2009).
43	Bocek, B. Subsistence, settlement and tribelet territories on the eastern San Francisco Peninsula. Proc. Soc. Calif. Archaeol. 5, 269–297 (1992).
44	Bocek, B. Rodent ecology and burrowing behavior: predicted effects on archaeological site formation. Am. Antiq. 51, 589–603 (1986).
45	Leventhal, A. et al. Final Report on the Burial and Archaeological Data Recovery Program Conducted on a Portion of a Middle Period Ohlone Indian Cemetery, Yuki Kutsuimi Šaatoš Inūxw [Sand Hill Road] Sites: CA-SCL-287 and CA-SMA-263. (2010).
46	Jones, L. Report of Archaeological Findings at CA‐SCL‐613, Childrenʹs Health Council, Santa Clara County, California. (1997).
47	Cartier, R. & Carrico, J. The Tarleton Site – CA‐SMA‐248. Proc. Soc. Calif. Archaeol. 1, 283–298 (1988).
48	Cartier, R. An Archaeological Monitoring and Burial Recovery Program for the Belmont City Hall Expansion Project in Belmont, California. (2004).
49	Fitzgerald, R. T. Archaeological Investigations at CA‐SMA‐368/H for the Ravenswood Biological Mitigation Project 04‐SMA‐84, PM 41.9/47.1, EA 04‐015113, San Mateo County, California. (2005).
50	Pastron, A. G. & Walsh, M. R. Archaeological Excavations at CA-SFR-113, The Market Street Shell Midden, San Francisco, California. (Coyote Press, 1998).
51	Harold, L. B., Byrd, B. F. & Eubanks, J. Clam, mussel, and oyster harvest at CA-SFR-114: estimating seasonality of shellfish harvest using oxygen isotopes. Proc. Soc. Calif. Archaeol. 33, 97–115 (2019).
52	Eubanks, J. Shell exploitation at the Yerba Buena Site (CA-SFR-114), San Francisco: A multi-dimensional perspective. Proc. Soc. Calif. Archaeol. 32, 295–304 (2018).
53	Eerkens, J. W., Byrd, B. F., Spero, H. J. & Fritschi, A. K. Stable isotope reconstructions of shellfish harvesting seasonality in an estuarine environment: implications for Late Holocene San Francisco Bay settlement patterns. J. Archaeol. Sci. 40, 2014–2024 (2013).
54	Cartier, R. Archaeological Testing Program for the Classic Communities Project on South Humboldt Street in the City of San Mateo, California. (1999).
55	Bourque, B. J. & Cox, S. L. Trade and alliance: The Gulf of Maine at the Contact Period boundary. (1985).
56	Sanger, D. & Sanger, M. J. Boom and bust on the river: the story of the Damariscotta oyster shell heaps. Archaeol. East. N. Am. 14, 65–78 (1986).
57	Doyle, R. A. Jr., Peterson, J. B. & Hamilton, N. B. A Late Archaic Shell Midden on Great Mosher Island, Casco Bay, Maine. Maine Archaeol. Soc. Bull. 25, 41–50 (1985).
58	Ritchie, W. A. The Archaeology of Martha’s Vineyard: A Framework for the Prehistory of Southern New England: A Study in Coastal Ecology and Adaptation. (Natural History Press, 1969).
59	Vasta, M. L. What ails them? The changing faunal utilization at the Mashantucket Pequot Reservation from the Late Woodland to the early 19th century." What ails you that you can’t have your houses, and orchards, and cattel, and gainful trades, as well as we?"-Cotton Mather (1700: 12). (University of Connecticut, 2007).
60	Bernstein, D. J. Prehistoric Subsistence on the Southern New England Coast: The Records from Narragansett Bay. (Academic Press, 1993).
61	Bellantoni, N. F. Faunal resource availability and prehistoric cultural selection on Block Island, Rhode Island. (University of Connecticut, 1987).
62	Salwen, B. Sea levels and archaeology in the Long Island Sound area. Am. Antiq. 28, 46–55 (1962).
63	Salwen, B. Muskeeta Cove 2: A Stratified Woodland Site on Long Island. Am. Antiq. 33, 322–340 (1968).
64	Rick, T. C., Reeder-Myers, L. A., Carr, M. J. & Hines, A. H. 3000 years of human subsistence and estuarine resource exploitation on the Rhode River Estuary, Chesapeake Bay, Maryland. J. N. Atl. 10, 113–125 (2017).
65	Reeder-Myers, L., Rick, T., Lowery, D., Wah, J. & Henkes, G. Human ecology and coastal foraging at Fishing Bay, Maryland, USA. J. Ethnobiol. 36, 595–616 (2016).
66	Gardner, W. M. Early and Middle Woodland in the Middle Atlantic: An Overview. in Practicing Environmental Archaeology: Methods and Interpretations (ed. Moeller, R. W.) 53–86 (Institute for American Indian Studies, 1982).
67	Landon, D. B. & Shapiro, A. The Faunal Remains from the Posey Site (18CH281). (Report on file at the Maryland Historical Trust, 1998).
68	Waselkov, G. A. Shellfish Gathering and Shell Midden Archaeology. (University of North Carolina, Chapel Hill, 1982).
69	Monroe, E. J., Goodrich, K. & Jones, J. B. ‘...They Live Much Upon Oysters Getting Vast Quantities of 'em and so Roast 'em in a Fire’: Archaeological Data Recovery at Site 44WM0304, Associated with the Route 205 Project, Westmoreland County, Virginia. (William and Mary Center for Archaeological Research, 2012).
70	Potter, S. R. An analysis of Chicacoan settlement patterns. (University of North Carolina at Chapel Hill, 1982).
71	Rick, T., Barber, M., Lowery, D., Wah, J. & Madden, M. Early Woodland coastal foraging at the Savage Neck Shell Midden (44NH478), Chesapeake Bay, Virginia. Archaeol. East. N. Am. 43, 23–38 (2015).
72	Leithoff, A. J. & Brady, E. M. Phase III Archaeological Data Recovery at Sites 44PM0012 and 44PM0013 APM Terminals City of Portsmouth, Virginia. (2006).
73	Traver, J. D. Phase III Archaeological Data Recovery at Site 44SK20, City of Suffolk, Virginia. (MAAR Associates, Inc., 1995).
74	Whyte, T. Fish and shellfish use in the Woodland Period on the Virginia Coast. J. Middle Atl. Archaeol. 4, 105–119 (1988).
75	Russo, M. Archaic Shell Rings of the Southeast U.S.: National Historic Landmarks Historic Context. (2006).
76	Crook, M. R. Bilbo (9Ch4) and Delta (38Ja23): Late Archaic and Early Woodland shell mounds at the mouth of the Savannah River. (2009).
77	Trinkley, M. B. Investigation of the Woodland Period along the South Carolina Coast. (University of North Carolina, Chapel Hill, 1980).
78	The Fig Island ring complex: coastal adaptation and the question of ring function in the late Archaic. (Report to the South Carolina Department of Archives and History, 2002).
79	Buckley, J. D. & Willis, E. H. Isotopes’ radiocarbon dates VII. Radiocarbon 11, 53–105 (1969).
80	Waring, A. J. Jr. The Archaic and Some Shell Rings. in The Waring Papers: The Collected Works of Antonio J. Waring, Jr. (ed. Williams, S. B.) 243–246 (Harvard University, 1968).
81	Pearson, C. E. & Cook, F. C. Excavations at the ‘“Bead Maker’s Midden,”’ Ossabaw Island, Georgia: An Examination of Mississippi Period Craft Production on the Georgia Coast. (Special Publication 3. South Georgia Archaeological Research Team, 2010).
82	Lulewicz, I. H., Thompson, V. D., Cramb, J. & Tucker, B. Oyster paleoecology and native American subsistence practices on Ossabaw Island, Georgia, USA. J. Archaeol. Sci. Rep. 15, 282–289 (2017).
83	Sanger, M. C. Life in the round: Shell rings of the Georgia Bight. (Columbia University, 2015).
84	Thompson, V. D., Jefferies, R. W. & Moore, C. R. Exploring the Guale Village and Spanish Mission Occupations at the Sapelo Shell Ring Complex Through Bayesian Analysis. Radiocarbon 62, 1771–1784 (2020).
85	Sassaman, K. E., Palmiotto, A., Mahar, G. J., Monés, M. P. & McFadden, P. S. ‪Archaeological Investigations at Shell Mound (8LV42), Levy County, Florida: 2012 Testing. https://scholar.google.com/citations?view_op=view_citation&hl=en&user=2c0IFHUAAAAJ&cstart=20&pagesize=80&sortby=pubdate&citation_for_view=2c0IFHUAAAAJ:bEWYMUwI8FkC (2013).
86	Pluckhahn, T. J. & Thompson, V. D. ‪Woodland-period mound building as historical tradition: Dating the mounds and monuments at Crystal River (8CI1). J. Archaeol. Sci. Rep. 15, 73–94 (2017).
87	Pluckhahn, T. J. & Thompson, V. D. New Histories of Village Life at Crystal River. (University Press of Florida, 2018).
88	Pluckhahn, T. J., Thompson, V. D. & Cherkinsky, A. The temporality of shell-bearing landscapes at Crystal River, Florida. J. Anthropol. Archaeol. 37, 19–36 (2015).
89	Duke, C. T., Pluckhahn, T. J. & Matthew Compton, J. Intensification revisited: assessing resource specialization at Crystal River (8CI1) and Roberts Island (8CI41), Florida. Southeast. Archaeol. 39, 198–217 (2020).
90	Schwadron, M. Archeological Investigation of DeSoto National Memorial. (2002).
91	Luer, G. M. Big Mound Key Near Charlotte Harbor, Florida. (2014).
92	Marquardt, W. H., Krus, A. M. & Thompson, V. D. Rethinking the Estero Island site: A possible satellite village of Mound Key. J. Anthropol. Archaeol. 58, 101145 (2020).
