# Supplementary material for: Indigenous oyster fisheries persisted for millennia and should inform future management
Source: Nat Commun. 2022 May 3;13:2383. doi: 10.1038/s41467-022-29818-z (PMC9065011; doi:10.1038/s41467-022-29818-z)
Supplement: Supplementary file 4 — Source Data [file 41467_2022_29818_MOESM4_ESM.xlsx]

## Sheet: Figure 1
	Count of 7000-6900 BP	Count of 6900-6800 BP	Count of 6800-6700 BP	Count of 6700-6600 BP	Count of 6600-6500 BP	Count of 6500-6400 BP	Count of 6400-6300 BP	Count of 6300-6200 BP	Count of 6200-6100 BP	Count of 6100-6000 BP	Count of 6000-5900 BP	Count of 5900-5800 BP	Count of 5800-5700 BP	Count of 5700-5600 BP	Count of 5600-5500 BP	Count of 5500-5400 BP	Count of 5400-5300 BP	Count of 5300-5200 BP	Count of 5200-5100 BP	Count of 5100-5000 BP	Count of 5000-4900 BP	Count of 4900-4800 BP	Count of 4800-4700 BP	Count of 4700-4600 BP	Count of 4600-4500 BP	Count of 4500-4400 BP	Count of 4400-4300 BP	Count of 4300-4200 BP	Count of 4200-4100 BP	Count of 4100-4000 BP	Count of 4000-3900 BP	Count of 3900-3800 BP	Count of 3800-3700 BP	Count of 3700-3600 BP	Count of 3600-3500 BP	Count of 3500-3400 BP	Count of 3400-3300 BP	Count of 3300-3200 BP	Count of 3200-3100 BP	Count of 3100-3000 BP	Count of 3000-2900 BP	Count of 2900-2800 BP	Count of 2800-2700 BP	Count of 2700-2600 BP	Count of 2600-2500 BP	Count of 2500-2400 BP	Count of 2400-2300 BP	Count of 2300-2200 BP	Count of 2200-2100 BP
Southeast Queensland																1	1	1	1	1	1	1	1	1	1	1	1	1	1	1	1	1	1	2	2	2	2	4	4	4	4	4	4	5	5	5	4	4	4
Pacific Northwest											1	1	1	1	1	1	1	1	1	1													1	2	2	3	5	4	4	4	5	5	5	7	7	8	10	9	11
San Francisco Bay								1	1	1											1	1										1	1	2	3	3	5	5	5	4	3	2	3	3	2	2	7	10	9
Maine					1	1	1	1																				1	1	1	1	1	1	1	1	1	1	1	1	1	1								9
Southern New England		1	1	1	1	1	1	1	1	1	4	4	4	4	4	4	4	5	5	5	5	5	5	5	5	5	4	3	3	3	3	3	1	1	1	1	1	1	1	1	2	3	7	7	7	7	7	7	8
Chesapeake Bay																					1	1	1	1	1	1	1	1	1	2	2	2	2	1	1	1	1	3	6	6	6	6	5	4	4	3	5	5	6
South Atlantic Coast
Peninsular Florida Gulf Coast
[truncated: 21 more columns]

## Sheet: Figure 3
Region	Site	Abundance_Type	Oyster_Abundance	Early_Age_Bin	Late_Age_Bin	Median_Age_Bin
Chesapeake Bay	18AN1323	Percent_by_MNI	71.4	300-200	100-0	200
Chesapeake Bay	18AN1323	Percent_by_Weight	99.9	300-200	100-0	200
Chesapeake Bay	18AN1640	Percent_by_MNI	97.16	700-600	300-200	500
Chesapeake Bay	18AN1640	Percent_by_Weight	99.98	700-600	300-200	500
Chesapeake Bay	18AN1641	Percent_by_MNI	98.18	1000-900	700-600	850
Chesapeake Bay	18AN1641	Percent_by_Weight	100	1000-900	700-600	850
Chesapeake Bay	18AN1642	Percent_by_MNI	85.39	200-100	100-0	150
Chesapeake Bay	18AN1642	Percent_by_Weight	99.91	200-100	100-0	150
Chesapeake Bay	18AN1644	Percent_by_Weight	99.95	500-400	100-0	300
Chesapeake Bay	18AN226	Percent_by_MNI	98.6	800-700	600-500	700
Chesapeake Bay	18AN226	Percent_by_Weight	99.9	800-700	600-500	700
Chesapeake Bay	18AN285_1	Percent_by_MNI	94.8	2400-2300	1600-1500	2000
Chesapeake Bay	18AN285_1	Percent_by_Weight	99.8	2400-2300	1600-1500	2000
Chesapeake Bay	18AN285_2	Percent_by_MNI	88	700-600	500-400	600
Chesapeake Bay	18AN285_2	Percent_by_Weight	99.9	700-600	500-400	600
Chesapeake Bay	18AN286	Percent_by_MNI	95.9	700-600	600-500	650
Chesapeake Bay	18AN286	Percent_by_Weight	99.9	700-600	600-500	650
Chesapeake Bay	18AN287	Percent_by_MNI	95.7	700-600	600-500	650
Chesapeake Bay	18AN287	Percent_by_Weight	99.9	700-600	600-500	650
Chesapeake Bay	18AN308	Percent_by_MNI	56.3	3300-3200	2900-2800	3100
Chesapeake Bay	18AN308	Percent_by_Weight	98.2	3300-3200	2900-2800	3100
Chesapeake Bay	18CH218	Percent_by_Weight	33.8	300-200	300-200	300
Chesapeake Bay	18CV272	Percent_by_MNI	100	2400-2300	1800-1700	2100
Chesapeake Bay	18DO127	Percent_by_MNI	96.7	1100-1000	800-700	950
Chesapeake Bay	18DO127	Percent_by_Weight	99.9	1100-1000	800-700	950
Chesapeake Bay	18DO130_1	Percent_by_MNI	70	1700-1600	1500-1400	1600
Chesapeake Bay	18DO130_1	Percent_by_Weight	89.6	1700-1600	1500-1400	1600
Chesapeake Bay	18DO130_2	Percent_by_MNI	97.5	1100-1000	900-800	1000
Chesapeake Bay	18DO130_2	Percent_by_Weight	99.8	1100-1000	900-800	1000
Chesapeake Bay	18DO35	Percent_by_MNI	89	800-700	600-500	700
Chesapeake Bay	18DO35	Percent_by_Weight	99.4	800-700	600-500	700
Chesapeake Bay	18DO429	Percent_by_MNI	93	1300-1200	1000-900	1150
Chesapeake Bay	18DO429	Percent_by_Weight	99.5	1300-1200	1000-900	1150
Chesapeake Bay	18DO436	Percent_by_MNI	97	1300-1200	1000-900	1150
Chesapeake Bay	18DO436	Percent_by_Weight	100	1300-1200	1000-900	1150
Chesapeake Bay	18DO439	Percent_by_MNI	92	1300-1200	1000-900	1150
Chesapeake Bay	18DO439	Percent_by_Weight	99.9	1300-1200	1000-900	1150
Chesapeake Bay	44LA149	Percent_by_MNI	100	1000-900	600-500	800
Chesapeake Bay	44LA149	Percent_by_Weight	100	1000-900	600-500	800
Chesapeake Bay	44LAXXX3	Percent_by_MNI	88.2	800-700	500-400	650
Chesapeake Bay	44LAXXX3	Percent_by_Weight	98.3	800-700	500-400	650
Chesapeake Bay	44LAXXX5 (Archaic)	Percent_by_MNI	14	4200-4100	3800-3700	4000
Chesapeake Bay	44LAXXX5 (Archaic)	Percent_by_Weight	62.5	4200-4100	3800-3700	4000
Chesapeake Bay	44LAXXX5 (Historic)	Percent_by_MNI	72.3	200-100	100-0	150
Chesapeake Bay	44LAXXX5 (Historic)	Percent_by_Weight	99.1	200-100	100-0	150
Chesapeake Bay	44LAXXX6	Percent_by_MNI	99.9	200-100	100-0	150
Chesapeake Bay	44LAXXX6	Percent_by_Weight	99.9	200-100	100-0	150
Chesapeake Bay	44NB147	Percent_by_MNI	91.1	600-500	100-0	350
Chesapeake Bay	44NB147	Percent_by_Weight	99.4	600-500	100-0	350
Chesapeake Bay	44NH478	Percent_by_MNI	16.9	3300-3200	2800-2700	3050
Chesapeake Bay	44NH478	Percent_by_Weight	13.8	3300-3200	2800-2700	3050
Chesapeake Bay	44PM13	Percent_by_MNI	95.9	1800-1700	1000-900	1400
Chesapeake Bay	44SK20_1	Percent_by_MNI	100	2500-2400	1100-1000	1800
Chesapeake Bay	44SK20_2	Percent_by_MNI	100	1100-1000	400-300	750
Chesapeake Bay	44VB9	Percent_by_MNI	15.69	1900-1800	400-300	1150
Chesapeake Bay	44VB9	Percent_by_MNI	27.63	1900-1800	400-300	1150
Chesapeake Bay	44WM119_1	Percent_by_MNI	84.2	5000-4900	3300-3200	4150
Chesapeake Bay	44WM119_10	Percent_by_MNI	98.6	1100-1000	400-300	750
Chesapeake Bay	44WM119_11	Percent_by_MNI	95.7	1100-1000	400-300	750
Chesapeake Bay	44WM119_12	Percent_by_MNI	99.9	1100-1000	400-300	750
Chesapeake Bay	44WM119_13	Percent_by_MNI	98.5	1100-1000	400-300	750
Chesapeake Bay	44WM119_14	Percent_by_MNI	98.9	1100-1000	400-300	750
Chesapeake Bay	44WM119_15	Percent_by_MNI	97.8	1100-1000	400-300	750
Chesapeake Bay	44WM119_16	Percent_by_MNI	94.2	400-300	200-100	300
Chesapeake Bay	44WM119_17	Percent_by_MNI	99.6	400-300	200-100	300
Chesapeake Bay	44WM119_2	Percent_by_MNI	93.9	3200-3100	2600-2500	2900
Chesapeake Bay	44WM119_3	Percent_by_MNI	91.7	3200-3100	2600-2500	2900
Chesapeake Bay	44WM119_4	Percent_by_MNI	82.8	3200-3100	2600-2500	2900
Chesapeake Bay	44WM119_5	Percent_by_MNI	99.3	3200-3100	2600-2500	2900
Chesapeake Bay	44WM119_6	Percent_by_MNI	86.1	2500-2400	1100-1000	1800
Chesapeake Bay	44WM119_7	Percent_by_MNI	98.3	2500-2400	1100-1000	1800
Chesapeake Bay	44WM119_8	Percent_by_MNI	95.6	1100-1000	400-300	750
Chesapeake Bay	44WM119_9	Percent_by_MNI	98.3	1100-1000	400-300	750
Chesapeake Bay	44WM304	Percent_by_MNI	96.94	2200-2100	1800-1700	2000
Florida Gulf Coast	Bayview	Percent_by_MNI	84.3	1800-1700	1200-1100	1500
Florida Gulf Coast	Bayview	Percent_by_Weight	87.7	1800-1700	1200-1100	1500
Florida Gulf Coast	Big Mound Key	Percent_by_Weight	70	2000-1900	300-200	1150
Florida Gulf Coast	Cockroach Key	Percent_by_MNI	78.73	1700-1600	1200-1100	1450
Florida Gulf Coast	Cockroach Key	Percent_by_Weight	91.77	1700-1600	1200-1100	1450
Florida Gulf Coast	Crystal River	Percent_by_MNI	84.89	1900-1800	1300-1200	1600
Florida Gulf Coast	Crystal River	Percent_by_Weight	95.7	1900-1800	1300-1200	1600
Florida Gulf Coast	Dismal Key	Percent_by_MNI	70	2500-2400	700-600	1600
Florida Gulf Coast	Dismal Key	Percent_by_Weight	70	2500-2400	700-600	1600
Florida Gulf Coast	Fakahatchee Key	Percent_by_MNI	70	4800-4700	700-600	2750
Florida Gulf Coast	Fakahatchee Key	Percent_by_Weight	70	4800-4700	700-600	2750
Florida Gulf Coast	Mound House	Percent_by_Weight	80	1400-1300	700-600	1050
Florida Gulf Coast	Roberts Island	Percent_by_MNI	76.88	1200-1100	1000-900	1100
Florida Gulf Coast	Roberts Island	Percent_by_Weight	99.39	1200-1100	1000-900	1100
Florida Gulf Coast	Russell Key	Percent_by_MNI	70	2400-2300	600-500	1500
Florida Gulf Coast	Russell Key	Percent_by_Weight	70	2400-2300	600-500	1500
Florida Gulf Coast	Shaw's Point	Percent_by_MNI	44.99	2100-2000	1100-1000	1600
Florida Gulf Coast	Shaw's Point	Percent_by_Weight	45.05	2100-2000	1100-1000	1600
Florida Gulf Coast	Shell Mound	Percent_by_Weight	96	1600-1500	1300-1200	1450
Florida Gulf Coast	Turner River	Percent_by_MNI	75	1800-1700	400-300	1100
Florida Gulf Coast	Turner River	Percent_by_Weight	70	1800-1700	400-300	1100
New England	72-161	Percent_by_Weight	49.32	200-100	200-100	200
New England	72-34A	Percent_by_Weight	66.52	300-200	300-200	300
New England	72-66	Percent_by_Weight	25.29	200-100	200-100	200
New England	72-70B	Percent_by_Weight	1.25	200-100	200-100	200
New England	72-91_1	Percent_by_Weight	40.38	300-200	300-200	300
New England	72-91_2	Percent_by_Weight	50.83	300-200	300-200	300
New England	72-91_3	Percent_by_Weight	20.45	300-200	300-200	300
New England	72-91_4	Percent_by_Weight	55.24	300-200	300-200	300
New England	Baxter_1	Percent_by_Weight	20.92	2700-2600	400-300	1550
New England	Baxter_2	Percent_by_Weight	1.32	3000-2900	2800-2700	2900
New England	Cunningham_1	Percent_by_MNI	0	1000-900	400-300	700
New England	Cunningham_1	Percent_by_Weight	0	1000-900	400-300	700
New England	Cunningham_2	Percent_by_MNI	0.22	1000-900	600-500	800
New England	Cunningham_2	Percent_by_Weight	0.12	1000-900	600-500	800
New England	Cunningham_3	Percent_by_MNI	0	1600-1500	1300-1200	1450
New England	Cunningham_3	Percent_by_Weight	0	1600-1500	1300-1200	1450
New England	Fort Island	Percent_by_MNI	29.2	300-200	300-200	300
New England	Greenwich Cove_1	Percent_by_MNI	26.9	1000-900	100-0	550
New England	Greenwich Cove_1	Percent_by_Weight	41.1	1000-900	100-0	550
New England	Greenwich Cove_2	Percent_by_MNI	20.8	900-800	400-300	650
New England	Greenwich Cove_2	Percent_by_Weight	28.8	900-800	400-300	650
New England	Greenwich Cove_3	Percent_by_MNI	24.9	1400-1300	900-800	1150
New England	Greenwich Cove_3	Percent_by_Weight	23.9	1400-1300	900-800	1150
New England	Greenwich Cove_4	Percent_by_MNI	16.2	2800-2700	1300-1200	2050
New England	Greenwich Cove_4	Percent_by_Weight	11.9	2800-2700	1300-1200	2050
New England	Greenwich Cove_5	Percent_by_MNI	60.1	2700-2600	2000-1900	2350
New England	Greenwich Cove_5	Percent_by_Weight	65.6	2700-2600	2000-1900	2350
New England	Hornblower II_1	Percent_by_MNI	0.86	1000-900	500-400	750
New England	Hornblower II_1	Percent_by_Weight	3.81	1000-900	500-400	750
New England	Hornblower II_2	Percent_by_MNI	16.21	6000-5900	3900-3800	4950
New England	Hornblower II_2	Percent_by_Weight	21.46	6000-5900	3900-3800	4950
New England	Hornblower II_3	Percent_by_MNI	1.98	6900-6800	4500-4400	5700
New England	Hornblower II_3	Percent_by_Weight	1.84	6900-6800	4500-4400	5700
New England	Hornblower II_4	Percent_by_MNI	2.17	5300-5200	4400-4300	4850
New England	Mott's Midden	Percent_by_MNI	29.5	2200-2100	1500-1400	1850
New England	Muskeeta Cove 2	Percent_by_Weight	25.71	1000-900	400-300	700
New England	Peterson_1	Percent_by_Weight	21.07	700-600	200-100	450
New England	Peterson_2	Percent_by_Weight	42.65	2800-2700	2100-2000	2450
New England	Peterson_3	Percent_by_Weight	63.7	2800-2700	2400-2300	2600
New England	Pratt_1	Percent_by_MNI	31.37	2800-2700	2200-2100	2500
New England	Pratt_1	Percent_by_Weight	38.1	2800-2700	2200-2100	2500
New England	Pratt_2	Percent_by_MNI	6.1	2900-2800	2200-2100	2550
New England	Pratt_2	Percent_by_Weight	11.76	2900-2800	2200-2100	2550
New England	site 14.73	Percent_by_MNI	10	4300-4200	3000-2900	3650
New England	site 26. 18	Percent_by_MNI	96	2200-2100	700-600	1450
New England	Site 26.1	Percent_by_MNI	96	2200-2100	1000-900	1600
New England	site 26.15	Percent_by_MNI	96	2200-2100	1400-1300	1800
New England	Site 26.2	Percent_by_MNI	96	2200-2100	700-600	1450
New England	Site 26.22	Percent_by_MNI	96	2200-2100	1700-1600	1950
New England	Site 26.32	Percent_by_MNI	96	900-800	700-600	800
New England	Site 26.33	Percent_by_MNI	96	2200-2100	700-600	1450
New England	Site 26.49	Percent_by_MNI	96	2200-2100	1400-1300	1800
New England	Trim's Pond	Percent_by_MNI	74.9	800-700	600-500	700
New England	Vincent_1	Percent_by_Weight	26.67	1000-900	600-500	800
New England	Vincent_2	Percent_by_Weight	13.65	2300-2200	1800-1700	2050
New England	Vincent_3	Percent_by_Weight	12.44	3800-3700	2800-2700	3300
New England	Vincent_4	Percent_by_Weight	10.01	6000-5900	3900-3800	4950
New England	Vincent_5	Percent_by_Weight	18.71	6000-5900	3900-3800	4950
Pacific Northwest	45-JE-15	Percent_by_MNI	59	800-700	400-300	600
Pacific Northwest	45JE06	Percent_by_MNI	0.04	2200-2100	700-600	1450
Pacific Northwest	45KP109	Percent_by_Weight	18.18	900-800	600-500	750
Pacific Northwest	45KP32	Percent_by_Weight	5	700-600	400-300	550
Pacific Northwest	45KP43	Percent_by_Weight	1	2000-1900	1500-1400	1750
Pacific Northwest	45KP44-lower	Percent_by_Weight	2	700-600	600-500	650
Pacific Northwest	45KP44-upper	Percent_by_Weight	0	200-100	100-0	150
Pacific Northwest	45KP47	Percent_by_Weight	1	1800-1700	1400-1300	1600
Pacific Northwest	45SJ84	Percent_by_MNI	4.17	3400-3300	1500-1400	2450
Pacific Northwest	45SK43	Percent_by_MNI	0.05	3000-2900	1000-900	2000
Pacific Northwest	45TN 240_old*	Percent_by_MNI	73	3700-3600	3400-3300	3550
Pacific Northwest	45TN 240_young*	Percent_by_MNI	73	800-700	400-300	600
Pacific Northwest	Crescent Beach site	Percent_by_Weight	5.3	1500-1400	400-300	950
Pacific Northwest	DeRt-1_old*	Percent_by_Weight	1.87	2400-2300	2000-1900	2200
Pacific Northwest	DeRt-1_young*	Percent_by_Weight	1.87	700-600	100-0	400
Pacific Northwest	DgRr-1	Percent_by_Weight	5.27	1500-1400	400-300	950
Pacific Northwest	DhRr-18_old*	Percent_by_Weight	0	3500-3400	2500-2400	3000
Pacific Northwest	DhRr-18_young*	Percent_by_Weight	0	1200-1100	300-200	750
Pacific Northwest	DjSf-13	Percent_by_Weight	0.24	2400-2300	1400-1300	1900
San Francisco Bay	CA-ALA-307_1	Percent_by_MNI	45.5	1300-1200	1000-900	1150
San Francisco Bay	CA-ALA-307_1	Percent_by_Weight	19.8	1300-1200	1000-900	1150
San Francisco Bay	CA-ALA-307_10	Percent_by_MNI	69.5	3300-3200	3100-3000	3200
San Francisco Bay	CA-ALA-307_10	Percent_by_Weight	64.15	3300-3200	3100-3000	3200
San Francisco Bay	CA-ALA-307_11	Percent_by_MNI	55	3600-3500	3500-3400	3550
San Francisco Bay	CA-ALA-307_11	Percent_by_Weight	56.9	3600-3500	3500-3400	3550
San Francisco Bay	CA-ALA-307_12	Percent_by_MNI	50.5	3400-3300	3200-3100	3300
San Francisco Bay	CA-ALA-307_12	Percent_by_Weight	52.1	3400-3300	3200-3100	3300
San Francisco Bay	CA-ALA-307_13	Percent_by_MNI	72.5	3500-3400	3400-3300	3450
San Francisco Bay	CA-ALA-307_13	Percent_by_Weight	57	3500-3400	3400-3300	3450
San Francisco Bay	CA-ALA-307_14	Percent_by_MNI	65.5	3700-3600	3600-3500	3650
San Francisco Bay	CA-ALA-307_14	Percent_by_Weight	61.85	3700-3600	3600-3500	3650
San Francisco Bay	CA-ALA-307_15	Percent_by_MNI	80.5	3900-3800	3700-3600	3800
San Francisco Bay	CA-ALA-307_15	Percent_by_Weight	78.6	3900-3800	3700-3600	3800
San Francisco Bay	CA-ALA-307_16	Percent_by_MNI	88	5000-4900	4900-4800	4950
San Francisco Bay	CA-ALA-307_16	Percent_by_Weight	77.35	5000-4900	4900-4800	4950
San Francisco Bay	CA-ALA-307_17	Percent_by_MNI	14.5	6300-6200	6100-6000	6200
San Francisco Bay	CA-ALA-307_17	Percent_by_Weight	23.25	6300-6200	6100-6000	6200
San Francisco Bay	CA-ALA-307_18	Percent_by_MNI	95.5	1200-1100	1000-900	1100
San Francisco Bay	CA-ALA-307_18	Percent_by_Weight	32.8	1200-1100	1000-900	1100
San Francisco Bay	CA-ALA-307_19	Percent_by_MNI	73	1200-1100	1100-1000	1150
San Francisco Bay	CA-ALA-307_19	Percent_by_Weight	35.2	1200-1100	1100-1000	1150
San Francisco Bay	CA-ALA-307_2	Percent_by_MNI	59	1200-1100	1100-1000	1150
San Francisco Bay	CA-ALA-307_2	Percent_by_Weight	27.65	1200-1100	1100-1000	1150
San Francisco Bay	CA-ALA-307_20	Percent_by_MNI	50.5	1900-1800	1800-1700	1850
San Francisco Bay	CA-ALA-307_20	Percent_by_Weight	40.55	1900-1800	1800-1700	1850
San Francisco Bay	CA-ALA-307_21	Percent_by_MNI	59	2300-2200	2100-2000	2200
San Francisco Bay	CA-ALA-307_21	Percent_by_Weight	51.85	2300-2200	2100-2000	2200
San Francisco Bay	CA-ALA-307_22	Percent_by_MNI	73	2100-2000	2000-1900	2050
San Francisco Bay	CA-ALA-307_22	Percent_by_Weight	56	2100-2000	2000-1900	2050
San Francisco Bay	CA-ALA-307_23	Percent_by_MNI	61.5	3600-3500	3400-3300	3500
San Francisco Bay	CA-ALA-307_23	Percent_by_Weight	53.05	3600-3500	3400-3300	3500
San Francisco Bay	CA-ALA-307_24	Percent_by_MNI	57.7	2400-2300	2200-2100	2300
San Francisco Bay	CA-ALA-307_24	Percent_by_Weight	56.1	2400-2300	2200-2100	2300
San Francisco Bay	CA-ALA-307_25	Percent_by_MNI	61.5	3400-3300	3300-3200	3350
San Francisco Bay	CA-ALA-307_25	Percent_by_Weight	71.7	3400-3300	3300-3200	3350
San Francisco Bay	CA-ALA-307_3	Percent_by_MNI	67	1300-1200	1100-1000	1200
San Francisco Bay	CA-ALA-307_3	Percent_by_Weight	34.55	1300-1200	1100-1000	1200
San Francisco Bay	CA-ALA-307_4	Percent_by_MNI	67	2400-2300	2200-2100	2300
San Francisco Bay	CA-ALA-307_4	Percent_by_Weight	47.2	2400-2300	2200-2100	2300
San Francisco Bay	CA-ALA-307_5	Percent_by_MNI	67	1900-1800	1800-1700	1850
San Francisco Bay	CA-ALA-307_5	Percent_by_Weight	55	1900-1800	1800-1700	1850
San Francisco Bay	CA-ALA-307_6	Percent_by_MNI	58	2400-2300	2200-2100	2300
San Francisco Bay	CA-ALA-307_6	Percent_by_Weight	54.35	2400-2300	2200-2100	2300
San Francisco Bay	CA-ALA-307_7	Percent_by_MNI	43	2700-2600	2400-2300	2550
San Francisco Bay	CA-ALA-307_7	Percent_by_Weight	55.75	2700-2600	2400-2300	2550
San Francisco Bay	CA-ALA-307_8	Percent_by_MNI	61	3300-3200	3100-3000	3200
San Francisco Bay	CA-ALA-307_8	Percent_by_Weight	59.7	3300-3200	3100-3000	3200
San Francisco Bay	CA-ALA-307_9	Percent_by_MNI	62	3200-3100	3000-2900	3100
San Francisco Bay	CA-ALA-307_9	Percent_by_Weight	69.95	3200-3100	3000-2900	3100
San Francisco Bay	CA-ALA-328_1	Percent_by_Weight	81.8	2300-2200	2300-2200	2300
San Francisco Bay	CA-ALA-328_2	Percent_by_Weight	82.7	2300-2200	2300-2200	2300
San Francisco Bay	CA-ALA-466	Percent_by_Weight	80	1100-1000	1000-900	1050
San Francisco Bay	CA-ALA-479	Percent_by_Weight	16	1100-1000	600-500	850
San Francisco Bay	CA-ALA-485	Percent_by_Weight	94.72	700-600	300-200	500
San Francisco Bay	CA-ALA-486	Percent_by_Weight	94.08	400-300	100-0	250
San Francisco Bay	CA-CCO-297	Percent_by_Weight	7.61	600-500	200-100	400
San Francisco Bay	CA-MRN-114_1	Percent_by_MNI	20.27	200-100	100-0	150
San Francisco Bay	CA-MRN-114_2	Percent_by_MNI	4.11	200-100	100-0	150
San Francisco Bay	CA-MRN-114_3	Percent_by_MNI	3.21	1100-1000	100-0	600
San Francisco Bay	CA-MRN-114_3	Percent_by_Weight	6.01	1100-1000	100-0	600
San Francisco Bay	CA-MRN-114_4	Percent_by_MNI	3.2	1100-1000	100-0	600
San Francisco Bay	CA-MRN-114_5	Percent_by_MNI	2.27	1100-1000	100-0	600
San Francisco Bay	CA-MRN-114_6	Percent_by_MNI	3.02	1100-1000	800-700	950
San Francisco Bay	CA-MRN-328_1	Percent_by_MNI	77.27	100-0	100-0	100
San Francisco Bay	CA-MRN-328_1	Percent_by_Weight	15.4	100-0	100-0	100
San Francisco Bay	CA-MRN-328_2	Percent_by_MNI	5.41	100-0	100-0	100
San Francisco Bay	CA-MRN-328_3	Percent_by_MNI	3.22	200-100	100-0	150
San Francisco Bay	CA-MRN-328_4	Percent_by_MNI	2.17	200-100	100-0	150
San Francisco Bay	CA-MRN-328_5	Percent_by_MNI	2.28	200-100	100-0	150
San Francisco Bay	CA-MRN-328_6	Percent_by_MNI	2.03	200-100	100-0	150
San Francisco Bay	CA-MRN-44/H_1*	Percent_by_Weight	1.9	2300-2200	1600-1500	1950
San Francisco Bay	CA-MRN-44/H_2*	Percent_by_Weight	2.7	1300-1200	500-400	900
San Francisco Bay	CA-SCL-12/H	Percent_by_Weight	48	1400-1300	1400-1300	1400
San Francisco Bay	CA-SCL-128_old*	Percent_by_Weight	72.2	1900-1800	1400-1300	1650
San Francisco Bay	CA-SCL-128_young*	Percent_by_Weight	72.2	500-400	100-0	300
San Francisco Bay	CA-SCL-137_old*	Percent_by_Weight	0.5	3400-3300	2800-2700	3100
San Francisco Bay	CA-SCL-137_young*	Percent_by_Weight	0.5	2200-2100	1800-1700	2000
San Francisco Bay	CA-SCL-300-302	Percent_by_Weight	13.1	1900-1800	1300-1200	1600
San Francisco Bay	CA-SCL-593	Percent_by_Weight	27	900-800	600-500	750
San Francisco Bay	CA-SCL-613_old*	Percent_by_Weight	94.65	4600-4500	3500-3400	4050
San Francisco Bay	CA-SCL-613_young*	Percent_by_Weight	94.65	1300-1200	600-500	950
San Francisco Bay	CA-SCL-68	Percent_by_Weight	5.6	1300-1200	800-700	1050
San Francisco Bay	CA-SCL-6W	Percent_by_Weight	36	800-700	500-400	650
San Francisco Bay	CA-SFR-113_1	Percent_by_Weight	2.02	2400-2300	1600-1500	2000
San Francisco Bay	CA-SFR-113_2	Percent_by_Weight	1.23	2400-2300	1900-1800	2150
San Francisco Bay	CA-SFR-114_1	Percent_by_MNI	16	1300-1200	700-600	1000
San Francisco Bay	CA-SFR-114_1	Percent_by_Weight	7	1300-1200	700-600	1000
San Francisco Bay	CA-SFR-114_2	Percent_by_MNI	7	1600-1500	700-600	1150
San Francisco Bay	CA-SFR-114_2	Percent_by_Weight	3	1600-1500	700-600	1150
San Francisco Bay	CA-SFR-114_3	Percent_by_MNI	12	1600-1500	700-600	1150
San Francisco Bay	CA-SFR-114_3	Percent_by_Weight	5	1600-1500	700-600	1150
San Francisco Bay	CA-SFR-114_4	Percent_by_MNI	17	1600-1500	700-600	1150
San Francisco Bay	CA-SFR-114_4	Percent_by_Weight	6.1	1600-1500	700-600	1150
San Francisco Bay	CA-SFR-171	Percent_by_Weight	9	600-500	600-500	600
San Francisco Bay	CA-SMA-150	Percent_by_Weight	79	2800-2700	2100-2000	2450
San Francisco Bay	CA-SMA-204_3	Percent_by_Weight	46	1200-1100	900-800	1050
San Francisco Bay	CA-SMA-248	Percent_by_Weight	19	1600-1500	1200-1100	1400
San Francisco Bay	CA-SMA-287	Percent_by_Weight	43.61	3000-2900	2700-2600	2850
San Francisco Bay	CA-SMA-314	Percent_by_Weight	91	300-200	100-0	200
San Francisco Bay	CA-SMA-368/H	Percent_by_Weight	17	2100-2000	1800-1700	1950
San Francisco Bay	CA-SMA-6	Percent_by_Weight	94.1	500-400	500-400	500
Southeast Queensland	Booral Shell Mound Square A	Percent_by_MNI	77.85	3300-3200	800-700	2050
Southeast Queensland	Booral Shell Mound Square B	Percent_by_MNI	56.48	3300-3200	800-700	2050
Southeast Queensland	Booral Shell Mound Square B	Percent_by_Weight	88.98	3300-3200	800-700	2050
Southeast Queensland	Bribie Island Site 9	Percent_by_MNI	21.98	3700-3600	100-0	1900
Southeast Queensland	Bribie Island Site 9	Percent_by_Weight	14.11	3700-3600	100-0	1900
Southeast Queensland	SSP1	Percent_by_MNI	68.43	700-600	500-400	600
Southeast Queensland	SSP2-B	Percent_by_MNI	38.44	1300-1200	1000-900	1150
Southeast Queensland	SSP4-F	Percent_by_MNI	37.6	1600-1500	300-200	950
Southeast Queensland	SSP5-G	Percent_by_MNI	95.5	2700-2600	1400-1300	2050
Southeast Queensland	SSP7-K	Percent_by_MNI	47.42	800-700	100-0	450
Southeast Queensland	St Helena Island Site	Percent_by_MNI	28.05	2100-2000	700-600	1400
Southeast Queensland	St Helena Island Site	Percent_by_Weight	38.5	2100-2000	700-600	1400
Southeast Queensland	Tin Can Inlet Midden Site 62, Square B	Percent_by_MNI	82.23	300-200	100-0	200
Southeast Queensland	Tin Can Inlet Midden Site 62, Square C	Percent_by_MNI	78.02	300-200	100-0	200
Southeast Queensland	Tin Can Inlet Midden Site 62, Square C	Percent_by_Weight	50.87	300-200	100-0	200
Southeast Queensland	Tin Can Inlet Midden Site 75b, Square A	Percent_by_MNI	66.45	500-400	200-100	350
Southeast Queensland	Tin Can Inlet Midden Site 75b, Square B	Percent_by_Weight	43.6	500-400	200-100	350
Southeast Queensland	White Patch Site 3	Percent_by_MNI	22.87	800-700	300-200	550
Southeast Queensland	White Patch Site 3	Percent_by_Weight	16.57	800-700	300-200	550
Southern Atlantic	A. Busch Krick	Percent_by_Weight	90	4500-4400	3300-3200	3900
Southern Atlantic	Beadmakers Midden	Percent_by_Weight	90	600-500	500-400	550
Southern Atlantic	Bluff Field	Percent_by_Weight	90	600-500	500-400	550
Southern Atlantic	Buckhead Field	Percent_by_Weight	90	600-500	500-400	550
Southern Atlantic	Burbon Field	Percent_by_Weight	90	600-500	500-400	550
Southern Atlantic	Cane Patch	Percent_by_Weight	90	4300-4200	4000-3900	4150
Southern Atlantic	Cannon‚Äôs Point	Percent_by_Weight	90	4400-4300	4000-3900	4200
Southern Atlantic	Coosaw Ring 1 and 2	Percent_by_Weight	90	4500-4400	3200-3100	3850
Southern Atlantic	Coosaw Ring 3	Percent_by_Weight	70	4500-4400	3200-3100	3850
Southern Atlantic	Delta Site	Percent_by_Weight	90	4400-4300	4000-3900	4200
Southern Atlantic	Fig Island 1	Percent_by_Weight	80	3700-3600	3400-3300	3550
Southern Atlantic	Fig Island 2	Percent_by_MNI	98.14	4400-4300	3900-3800	4150
Southern Atlantic	Fig Island 2	Percent_by_Weight	99.96	4400-4300	3900-3800	4150
Southern Atlantic	Finley's Pond	Percent_by_Weight	90	600-500	500-400	550
Southern Atlantic	Kenan Field	Percent_by_Weight	90	4900-4800	3900-3800	4400
Southern Atlantic	Lighthouse Point	Percent_by_Weight	62.62	4500-4400	3200-3100	3850
Southern Atlantic	Little Sapelo	Percent_by_Weight	90	600-500	500-400	550
Southern Atlantic	Mary Hammock	Percent_by_Weight	90	600-500	500-400	550
Southern Atlantic	McQueen Ring	Percent_by_Weight	90	4700-4600	4100-4000	4400
Southern Atlantic	Ossabaw Shell Ring	Percent_by_Weight	88	1000-900	800-700	900
Southern Atlantic	Pagan Plum Point	Percent_by_Weight	90	4300-4200	4000-3900	4150
Southern Atlantic	Patterson Island	Percent_by_Weight	90	600-500	500-400	550
Southern Atlantic	Pockey Ring 1	Percent_by_Weight	91.24	4100-4000	3800-3700	3950
Southern Atlantic	Pockey Ring 2	Percent_by_Weight	25	4400-4300	4200-4100	4300
Southern Atlantic	Pumpkin Hammock	Percent_by_Weight	90	600-500	500-400	550
Southern Atlantic	Sapelo Shell Ring (Archaic Occupation)	Percent_by_Weight	90	700-600	300-200	500
Southern Atlantic	Sapelo Shell Ring 1	Percent_by_Weight	90	4400-4300	4000-3900	4200
Southern Atlantic	Sapelo Shell Ring 2	Percent_by_Weight	90	4400-4300	3700-3600	4050
Southern Atlantic	Sapelo Shell Ring 3	Percent_by_Weight	90	4300-4200	4100-4000	4200
Southern Atlantic	Skull Creek	Percent_by_Weight	70	4500-4400	3200-3100	3850
Southern Atlantic	Spanish Mount	Percent_by_Weight	93.17	3500-3400	2700-2600	3100
Southern Atlantic	St. Catherines Island Ring	Percent_by_Weight	90	4400-4300	3800-3700	4100
Southern Atlantic	Turtle Mound	Percent_by_MNI	38.59	1100-1000	400-300	750
Southern Atlantic	Turtle Mound	Percent_by_Weight	59.06	1100-1000	400-300	750
